# Supplementary material for: Resolution of 9,10-Diketo[7]helicene and Its Use in One-Step Preparation of Helicene-Based D–A–D Push–Pull Systems
Source: J Org Chem. 2024 May 28;89(11):7495–502. doi: 10.1021/acs.joc.4c00135 (PMC11165575; doi:10.1021/acs.joc.4c00135)
Supplement: Supplementary file 2 — jo4c00135_si_002.zip [file jo4c00135_si_002.zip]

Archive with 719 entries (638 files):
- Fidy/
- Fidy/1/
- Fidy/1/10/
- Fidy/1/10/acqu
- Fidy/1/10/acqus
- Fidy/1/10/audita.txt
- Fidy/1/10/fid
- Fidy/1/10/format.temp
- Fidy/1/10/fq1list
- Fidy/1/10/pdata/
- Fidy/1/10/pdata/1/
- Fidy/1/10/pdata/1/1i
- Fidy/1/10/pdata/1/1r
- Fidy/1/10/pdata/1/auditp.txt
- Fidy/1/10/pdata/1/intrng
- Fidy/1/10/pdata/1/outd
- Fidy/1/10/pdata/1/parm.txt
- Fidy/1/10/pdata/1/peaklist.xml
- Fidy/1/10/pdata/1/peakrng
- Fidy/1/10/pdata/1/peaks
- Fidy/1/10/pdata/1/proc
- Fidy/1/10/pdata/1/procs
- Fidy/1/10/pdata/1/title
- Fidy/1/10/precom.output
- Fidy/1/10/prosol_History
- Fidy/1/10/pulseprogram
- Fidy/1/10/scon2
- Fidy/1/10/shimvalues
- Fidy/1/10/specpar
- Fidy/1/10/stanprogram27786
- Fidy/1/10/uxnmr.info
- Fidy/1/10/uxnmr.par
- Fidy/1/10/vtc_pid_settings
- Fidy/1/21/
- Fidy/1/21/acqu
- Fidy/1/21/acqus
- Fidy/1/21/audita.txt
- Fidy/1/21/fid
- Fidy/1/21/format.temp
- Fidy/1/21/fq1list
- Fidy/1/21/pdata/
- Fidy/1/21/pdata/1/
- Fidy/1/21/pdata/1/1i
- Fidy/1/21/pdata/1/1r
- Fidy/1/21/pdata/1/auditp.txt
- Fidy/1/21/pdata/1/integrals.txt
- Fidy/1/21/pdata/1/intrng
- Fidy/1/21/pdata/1/outd
- Fidy/1/21/pdata/1/parm.txt
- Fidy/1/21/pdata/1/peaklist.xml
- Fidy/1/21/pdata/1/peakrng
- Fidy/1/21/pdata/1/peaks
- Fidy/1/21/pdata/1/proc
- Fidy/1/21/pdata/1/procs
- Fidy/1/21/pdata/1/thumb.png
- Fidy/1/21/pdata/1/title
- Fidy/1/21/precom.output
- Fidy/1/21/prosol_History
- Fidy/1/21/pulseprogram
- Fidy/1/21/scon2
- Fidy/1/21/shimvalues
- Fidy/1/21/specpar
- Fidy/1/21/stanprogram41551
- Fidy/1/21/uxnmr.info
- Fidy/1/21/uxnmr.par
- Fidy/1/21/vtc_pid_settings
- Fidy/11c/
- Fidy/13b/
- Fidy/13b/30/
- Fidy/13b/30/acqu
- Fidy/13b/30/acqus
- Fidy/13b/30/audita.txt
- Fidy/13b/30/fid
- Fidy/13b/30/format.temp
- Fidy/13b/30/fq1list
- Fidy/13b/30/pdata/
- Fidy/13b/30/pdata/1/
- Fidy/13b/30/pdata/1/1i
- Fidy/13b/30/pdata/1/1r
- Fidy/13b/30/pdata/1/auditp.txt
- Fidy/13b/30/pdata/1/intrng
- Fidy/13b/30/pdata/1/outd
- Fidy/13b/30/pdata/1/parm.txt
- Fidy/13b/30/pdata/1/peaklist.xml
- Fidy/13b/30/pdata/1/peakrng
- Fidy/13b/30/pdata/1/peaks
- Fidy/13b/30/pdata/1/proc
- Fidy/13b/30/pdata/1/procs
- Fidy/13b/30/pdata/1/thumb.png
- Fidy/13b/30/pdata/1/title
- Fidy/13b/30/precom.output
- Fidy/13b/30/prosol_History
- Fidy/13b/30/pulseprogram
- Fidy/13b/30/scon2
- Fidy/13b/30/shimvalues
- Fidy/13b/30/specpar
- Fidy/13b/30/stanprogram40964
- Fidy/13b/30/uxnmr.info
- Fidy/13b/30/uxnmr.par
- Fidy/13b/30/vtc_pid_settings
- Fidy/13c/
- Fidy/13c/10/
- Fidy/13c/10/acqu
- Fidy/13c/10/acqus
- Fidy/13c/10/audita.txt
- Fidy/13c/10/fid
- Fidy/13c/10/format.temp
- Fidy/13c/10/fq1list
- Fidy/13c/10/pdata/
- Fidy/13c/10/pdata/1/
- Fidy/13c/10/pdata/1/1i
- Fidy/13c/10/pdata/1/1r
- Fidy/13c/10/pdata/1/auditp.txt
- Fidy/13c/10/pdata/1/integrals.txt
- Fidy/13c/10/pdata/1/intrng
- Fidy/13c/10/pdata/1/outd
- Fidy/13c/10/pdata/1/parm.txt
- Fidy/13c/10/pdata/1/peaklist.xml
- Fidy/13c/10/pdata/1/peakrng
- Fidy/13c/10/pdata/1/peaks
- Fidy/13c/10/pdata/1/proc
- Fidy/13c/10/pdata/1/procs
- Fidy/13c/10/pdata/1/thumb.png
- Fidy/13c/10/pdata/1/title
- Fidy/13c/10/precom.output
- Fidy/13c/10/prosol_History
- Fidy/13c/10/pulseprogram
- Fidy/13c/10/scon2
- Fidy/13c/10/shimvalues
- Fidy/13c/10/specpar
- Fidy/13c/10/stanprogram128953
- Fidy/13c/10/uxnmr.info
- Fidy/13c/10/uxnmr.par
- Fidy/13c/10/vtc_pid_settings
- Fidy/13c/11/
- Fidy/13c/11/acqu
- Fidy/13c/11/acqus
- Fidy/13c/11/audita.txt
- Fidy/13c/11/cpdprg2
- Fidy/13c/11/fid
- Fidy/13c/11/format.temp
- Fidy/13c/11/fq1list
- Fidy/13c/11/pdata/
- Fidy/13c/11/pdata/1/
- Fidy/13c/11/pdata/1/1i
- Fidy/13c/11/pdata/1/1r
- Fidy/13c/11/pdata/1/auditp.txt
- Fidy/13c/11/pdata/1/intrng
- Fidy/13c/11/pdata/1/outd
- Fidy/13c/11/pdata/1/parm.txt
- Fidy/13c/11/pdata/1/peaklist.xml
- Fidy/13c/11/pdata/1/peakrng
- Fidy/13c/11/pdata/1/peaks
- Fidy/13c/11/pdata/1/proc
- Fidy/13c/11/pdata/1/procs
- Fidy/13c/11/pdata/1/thumb.png
- Fidy/13c/11/pdata/1/title
- Fidy/13c/11/precom.output
- Fidy/13c/11/prosol_History
- Fidy/13c/11/pulseprogram
- Fidy/13c/11/scon2
- Fidy/13c/11/shimvalues
- Fidy/13c/11/specpar
- Fidy/13c/11/stanprogram128953
- Fidy/13c/11/uxnmr.info
- Fidy/13c/11/uxnmr.par
- Fidy/13c/11/vtc_pid_settings
- Fidy/15b/
- Fidy/15b/1/
- Fidy/15b/1/acqu
- Fidy/15b/1/acqus
- Fidy/15b/1/audita.txt
- Fidy/15b/1/fid
- Fidy/15b/1/format.temp
- Fidy/15b/1/fq1list
- Fidy/15b/1/pdata/
- Fidy/15b/1/pdata/1/
- Fidy/15b/1/pdata/1/1i
- Fidy/15b/1/pdata/1/1r
- Fidy/15b/1/pdata/1/auditp.txt
- Fidy/15b/1/pdata/1/intrng
- Fidy/15b/1/pdata/1/outd
- Fidy/15b/1/pdata/1/parm.txt
- Fidy/15b/1/pdata/1/peaklist.xml
- Fidy/15b/1/pdata/1/peakrng
- Fidy/15b/1/pdata/1/peaks
- Fidy/15b/1/pdata/1/proc
- Fidy/15b/1/pdata/1/procs
- Fidy/15b/1/pdata/1/thumb.png
- Fidy/15b/1/pdata/1/title
- Fidy/15b/1/precom.output
- Fidy/15b/1/prosol_History
- Fidy/15b/1/pulseprogram
- Fidy/15b/1/scon2
- Fidy/15b/1/shimvalues
- Fidy/15b/1/specpar
- Fidy/15b/1/stanprogram115792
- Fidy/15b/1/uxnmr.info
- Fidy/15b/1/uxnmr.par
- Fidy/15b/1/vtc_pid_settings
- Fidy/15c/
- Fidy/15c/1/
- Fidy/15c/1/acqu
- Fidy/15c/1/acqus
- Fidy/15c/1/audita.txt
- Fidy/15c/1/fid
- Fidy/15c/1/format.temp
- Fidy/15c/1/fq1list
- Fidy/15c/1/pdata/
- Fidy/15c/1/pdata/1/
- Fidy/15c/1/pdata/1/1i
- Fidy/15c/1/pdata/1/1r
- Fidy/15c/1/pdata/1/auditp.txt
- Fidy/15c/1/pdata/1/intrng
- Fidy/15c/1/pdata/1/outd
- Fidy/15c/1/pdata/1/parm.txt
- Fidy/15c/1/pdata/1/peaklist.xml
- Fidy/15c/1/pdata/1/peakrng
- Fidy/15c/1/pdata/1/peaks
- Fidy/15c/1/pdata/1/proc
- Fidy/15c/1/pdata/1/procs
- Fidy/15c/1/pdata/1/title
- Fidy/15c/1/precom.output
- Fidy/15c/1/prosol_History
- Fidy/15c/1/pulseprogram
- Fidy/15c/1/scon2
- Fidy/15c/1/shimvalues
- Fidy/15c/1/specpar
- Fidy/15c/1/stanprogram17017
- Fidy/15c/1/uxnmr.info
- Fidy/15c/1/uxnmr.par
- Fidy/15c/1/vtc_pid_settings
- Fidy/15c/13/
- Fidy/15c/13/acqu
- Fidy/15c/13/acqus
- Fidy/15c/13/audita.txt
- Fidy/15c/13/cpdprg2
- Fidy/15c/13/fid
- Fidy/15c/13/format.temp
- Fidy/15c/13/fq1list
- Fidy/15c/13/pdata/
- Fidy/15c/13/pdata/1/
- Fidy/15c/13/pdata/1/1i
- Fidy/15c/13/pdata/1/1r
- Fidy/15c/13/pdata/1/auditp.txt
- Fidy/15c/13/pdata/1/intrng
- Fidy/15c/13/pdata/1/outd
- Fidy/15c/13/pdata/1/parm.txt
- Fidy/15c/13/pdata/1/peaklist.xml
- Fidy/15c/13/pdata/1/peakrng
- Fidy/15c/13/pdata/1/peaks
- Fidy/15c/13/pdata/1/proc
- Fidy/15c/13/pdata/1/procs
- Fidy/15c/13/pdata/1/title
- Fidy/15c/13/precom.output
- Fidy/15c/13/prosol_History
- Fidy/15c/13/pulseprogram
- Fidy/15c/13/scon2
- Fidy/15c/13/shimvalues
- Fidy/15c/13/specpar
- Fidy/15c/13/stanprogram17017
- Fidy/15c/13/uxnmr.info
- Fidy/15c/13/uxnmr.par
- Fidy/15c/13/vtc_pid_settings
- Fidy/17/
- Fidy/17/10/
- Fidy/17/10/acqu
- Fidy/17/10/acqus
- Fidy/17/10/audita.txt
- Fidy/17/10/fid
- Fidy/17/10/format.temp
- Fidy/17/10/fq1list
- Fidy/17/10/pdata/
- Fidy/17/10/pdata/1/
- Fidy/17/10/pdata/1/1i
- Fidy/17/10/pdata/1/1r
- Fidy/17/10/pdata/1/auditp.txt
- Fidy/17/10/pdata/1/integrals.txt
- Fidy/17/10/pdata/1/intrng
- Fidy/17/10/pdata/1/outd
- Fidy/17/10/pdata/1/parm.txt
- Fidy/17/10/pdata/1/peaklist.xml
- Fidy/17/10/pdata/1/peakrng
- Fidy/17/10/pdata/1/peaks
- Fidy/17/10/pdata/1/proc
- Fidy/17/10/pdata/1/procs
- Fidy/17/10/pdata/1/thumb.png
- Fidy/17/10/pdata/1/title
- Fidy/17/10/precom.output
- Fidy/17/10/prosol_History
- Fidy/17/10/pulseprogram
- Fidy/17/10/scon2
- Fidy/17/10/shimvalues
- Fidy/17/10/specpar
- Fidy/17/10/stanprogram4285
- Fidy/17/10/uxnmr.info
- Fidy/17/10/uxnmr.par
- Fidy/17/10/vtc_pid_settings
- Fidy/17/11/
- Fidy/17/11/acqu
[truncated: 419 more entries]
