# Supplementary material for: Resolution of 9,10-Diketo[7]helicene and Its Use in One-Step Preparation of Helicene-Based D–A–D Push–Pull Systems
Source: J Org Chem. 2024 May 28;89(11):7495–502. doi: 10.1021/acs.joc.4c00135 (PMC11165575; doi:10.1021/acs.joc.4c00135)
Supplement: Supplementary file 2 — jo4c00135_si_002.zip [file jo4c00135_si_002.zip › Fidy/1/10/pdata/1/auditp.txt]

##TITLE= Audit trail, TopSpin 3.5 pl 7
##JCAMPDX= 5.01
##ORIGIN= Bruker BioSpin GmbH
##OWNER= gamos
$$ /opt/topspin3.5pl7/data/gamos/data/karolina/nmr/KV-004-297-dcm2-d-DCM/10/pdata/1/auditp.txt
##AUDIT TRAIL=  $$ (NUMBER, WHEN, WHO, WHERE, PROCESS, VERSION, WHAT)
(   1,<2024-04-12 13:53:01.766 +0200>,<gamos>,<CZC5400LYD>,<go4>,<TopSpin 3.5.7>,
      <created by zg
	started at 2024-04-12 13:51:27.002 +0200,
	POWCHK enabled, PULCHK disabled,
       configuration hash MD5:
       E7 DE 2C 8B 2D 48 B2 B7 41 96 53 C1 19 F6 40 8D
       data hash MD5: 64K
       3A A0 47 4C 14 9A 8C F9 57 6C AA 51 FA B1 7F 80>)
(   2,<2024-04-12 13:53:01.789 +0200>,<gamos>,<CZC5400LYD>,<audit>,<TopSpin 3.5.7>,
      <user comment:
       ICON-NMR User ID: karolina
       data hash MD5: 64K
       3A A0 47 4C 14 9A 8C F9 57 6C AA 51 FA B1 7F 80>)
(   3,<2024-04-12 13:53:03.195 +0200>,<gamos>,<CZC5400LYD>,<proc1d>,<TopSpin 3.5.7>,
      <Start of raw data processing
       ef LB = 0.3 FT_mod = 6 PKNL = 1 SI = 64K 
       data hash MD5: 64K
       96 6A 44 BB 7A 1F 1E 01 64 61 E5 A0 59 CB AB A3>)
(   4,<2024-04-12 13:53:03.447 +0200>,<gamos>,<CZC5400LYD>,<proc1d>,<TopSpin 3.5.7>,
      <apk 
       data hash MD5: 64K
       2A 61 30 6F D1 8F 4E 1D B5 FD EA BF 2A 4F 63 C0>)
(   5,<2024-04-12 13:53:03.478 +0200>,<gamos>,<CZC5400LYD>,<proc1d>,<TopSpin 3.5.7>,
      <abs ABSG = 5 
       data hash MD5: 64K
       A0 BF 7B F2 A8 E0 77 38 3F BD 70 7F 3B CB 9A 40>)
##END=

$$ hash MD5
$$ E9 70 55 CA 71 B9 70 C2 7B 37 EA BB CE 4C 58 1B
