# Supplementary material for: Resolution of 9,10-Diketo[7]helicene and Its Use in One-Step Preparation of Helicene-Based D–A–D Push–Pull Systems
Source: J Org Chem. 2024 May 28;89(11):7495–502. doi: 10.1021/acs.joc.4c00135 (PMC11165575; doi:10.1021/acs.joc.4c00135)
Supplement: Supplementary file 2 — jo4c00135_si_002.zip [file jo4c00135_si_002.zip › Fidy/1/10/pdata/1/peaklist.xml]

<?xml version="1.0" encoding="UTF-8"?>
<PeakList>
  <PeakList1D>
    <PeakList1DHeader creator="gamos" date="2024-04-12T13:53:03.495+02:00" expNo="10" name="KV-004-297-dcm2-d-DCM" owner="" procNo="1" source="/opt/topspin3.5pl7/data/gamos/data/karolina/nmr">
      <PeakPickDetails>F1=16.066010ppm, F2=-3.959531ppm, MI=0.00cm, MAXI=10000.00cm, PC=1.000
      </PeakPickDetails>
    </PeakList1DHeader>
    <Peak1D F1="15.736060" intensity="2.774883e-02" type="0"/>
    <Peak1D F1="10.806796" intensity="2.168879e-02" type="0"/>
    <Peak1D F1="9.774724" intensity="6.776799e-02" type="0"/>
    <Peak1D F1="9.754167" intensity="7.013411e-02" type="0"/>
    <Peak1D F1="8.688015" intensity="2.360366e-02" type="0"/>
    <Peak1D F1="8.552741" intensity="2.306829e-02" type="0"/>
    <Peak1D F1="8.524456" intensity="2.501079e-02" type="0"/>
    <Peak1D F1="8.504336" intensity="2.897179e-02" type="0"/>
    <Peak1D F1="8.477006" intensity="2.750605e-02" type="0"/>
    <Peak1D F1="8.393060" intensity="5.323116e-02" type="0"/>
    <Peak1D F1="8.369807" intensity="6.050709e-02" type="0"/>
    <Peak1D F1="8.345059" intensity="3.003028e-02" type="0"/>
    <Peak1D F1="8.312500" intensity="3.601423e-02" type="0"/>
    <Peak1D F1="8.183686" intensity="6.800030e+00" type="0"/>
    <Peak1D F1="8.163735" intensity="7.508697e+00" type="0"/>
    <Peak1D F1="8.083892" intensity="3.392844e-02" type="0"/>
    <Peak1D F1="8.069781" intensity="3.446756e-02" type="0"/>
    <Peak1D F1="8.049444" intensity="6.248426e-02" type="0"/>
    <Peak1D F1="8.029369" intensity="5.660872e-02" type="0"/>
    <Peak1D F1="7.974638" intensity="5.695541e-02" type="0"/>
    <Peak1D F1="7.954795" intensity="6.888153e-02" type="0"/>
    <Peak1D F1="7.921528" intensity="6.225470e-02" type="0"/>
    <Peak1D F1="7.896427" intensity="1.103119e-01" type="0"/>
    <Peak1D F1="7.848706" intensity="7.574368e+00" type="0"/>
    <Peak1D F1="7.828736" intensity="6.653449e+00" type="0"/>
    <Peak1D F1="7.785530" intensity="9.046196e-02" type="0"/>
    <Peak1D F1="7.760702" intensity="9.731384e-02" type="0"/>
    <Peak1D F1="7.704208" intensity="6.149390e-02" type="0"/>
    <Peak1D F1="7.685066" intensity="6.711824e-02" type="0"/>
    <Peak1D F1="7.666265" intensity="4.588993e-02" type="0"/>
    <Peak1D F1="7.642720" intensity="7.467945e-02" type="0"/>
    <Peak1D F1="7.622611" intensity="8.574393e-02" type="0"/>
    <Peak1D F1="7.599360" intensity="7.874678e-02" type="0"/>
    <Peak1D F1="7.587994" intensity="7.148693e-02" type="0"/>
    <Peak1D F1="7.505146" intensity="5.422825e+00" type="0"/>
    <Peak1D F1="7.483469" intensity="8.669500e+00" type="0"/>
    <Peak1D F1="7.418412" intensity="8.114569e+00" type="0"/>
    <Peak1D F1="7.396714" intensity="4.963978e+00" type="0"/>
    <Peak1D F1="7.321653" intensity="5.468115e-02" type="0"/>
    <Peak1D F1="7.297353" intensity="9.087585e-02" type="0"/>
    <Peak1D F1="7.286647" intensity="9.048251e-02" type="0"/>
    <Peak1D F1="7.266767" intensity="1.054882e-01" type="0"/>
    <Peak1D F1="7.202973" intensity="5.293239e+00" type="0"/>
    <Peak1D F1="7.183268" intensity="5.943307e+00" type="0"/>
    <Peak1D F1="7.109009" intensity="5.404606e-02" type="0"/>
    <Peak1D F1="7.063550" intensity="3.753844e-02" type="0"/>
    <Peak1D F1="7.049225" intensity="4.775861e-02" type="0"/>
    <Peak1D F1="7.030262" intensity="7.059986e-02" type="0"/>
    <Peak1D F1="7.010470" intensity="7.564292e-02" type="0"/>
    <Peak1D F1="6.980711" intensity="9.449921e-02" type="0"/>
    <Peak1D F1="6.928795" intensity="3.381840e+00" type="0"/>
    <Peak1D F1="6.910330" intensity="5.873416e+00" type="0"/>
    <Peak1D F1="6.891828" intensity="3.036954e+00" type="0"/>
    <Peak1D F1="6.804670" intensity="4.144590e-02" type="0"/>
    <Peak1D F1="6.789356" intensity="4.024122e-02" type="0"/>
    <Peak1D F1="6.772637" intensity="4.464952e-02" type="0"/>
    <Peak1D F1="6.753657" intensity="4.208914e-02" type="0"/>
    <Peak1D F1="6.725619" intensity="3.474784e-02" type="0"/>
    <Peak1D F1="6.708552" intensity="4.102477e-02" type="0"/>
    <Peak1D F1="6.688045" intensity="3.174468e-02" type="0"/>
    <Peak1D F1="6.574800" intensity="5.180590e+00" type="0"/>
    <Peak1D F1="6.553935" intensity="6.120417e+00" type="0"/>
    <Peak1D F1="6.479880" intensity="3.586257e-02" type="0"/>
    <Peak1D F1="6.439607" intensity="5.630557e-02" type="0"/>
    <Peak1D F1="6.420161" intensity="7.565371e-02" type="0"/>
    <Peak1D F1="6.353995" intensity="3.452333e+00" type="0"/>
    <Peak1D F1="6.334903" intensity="5.308631e+00" type="0"/>
    <Peak1D F1="6.316092" intensity="2.652008e+00" type="0"/>
    <Peak1D F1="6.132277" intensity="3.814459e-02" type="0"/>
    <Peak1D F1="5.468641" intensity="4.354518e-02" type="0"/>
    <Peak1D F1="5.455244" intensity="5.413113e-02" type="0"/>
    <Peak1D F1="5.248797" intensity="7.042389e+00" type="0"/>
    <Peak1D F1="5.236682" intensity="8.164902e+00" type="0"/>
    <Peak1D F1="5.186247" intensity="5.636429e-02" type="0"/>
    <Peak1D F1="5.174689" intensity="4.309257e-02" type="0"/>
    <Peak1D F1="5.024091" intensity="3.794388e-02" type="0"/>
    <Peak1D F1="5.011954" intensity="5.051739e-02" type="0"/>
    <Peak1D F1="4.456870" intensity="2.220122e-02" type="0"/>
    <Peak1D F1="4.006152" intensity="4.404553e-02" type="0"/>
    <Peak1D F1="3.989076" intensity="3.564406e-02" type="0"/>
    <Peak1D F1="3.345745" intensity="4.495601e-02" type="0"/>
    <Peak1D F1="3.332589" intensity="4.866949e-02" type="0"/>
    <Peak1D F1="2.043156" intensity="2.853353e-02" type="0"/>
    <Peak1D F1="2.036791" intensity="9.603546e-02" type="0"/>
    <Peak1D F1="1.936234" intensity="2.178203e-02" type="0"/>
    <Peak1D F1="1.919578" intensity="1.636259e-01" type="0"/>
    <Peak1D F1="1.889206" intensity="3.008861e-02" type="0"/>
    <Peak1D F1="1.800843" intensity="2.187905e-02" type="0"/>
    <Peak1D F1="1.636437" intensity="2.897371e-02" type="0"/>
    <Peak1D F1="1.604047" intensity="2.308614e-02" type="0"/>
    <Peak1D F1="1.597857" intensity="2.591803e-02" type="0"/>
    <Peak1D F1="1.555144" intensity="3.300570e-02" type="0"/>
    <Peak1D F1="1.542310" intensity="3.380356e-02" type="0"/>
    <Peak1D F1="1.451412" intensity="1.500000e+01" type="0"/>
    <Peak1D F1="1.318010" intensity="5.869996e-02" type="0"/>
    <Peak1D F1="1.279855" intensity="4.913225e-02" type="0"/>
    <Peak1D F1="1.257199" intensity="4.956547e-02" type="0"/>
    <Peak1D F1="1.180315" intensity="2.837008e-01" type="0"/>
    <Peak1D F1="1.166197" intensity="1.145850e-01" type="0"/>
    <Peak1D F1="1.148535" intensity="1.325363e-01" type="0"/>
    <Peak1D F1="1.130011" intensity="7.319564e-02" type="0"/>
    <Peak1D F1="1.077358" intensity="3.656276e-02" type="0"/>
    <Peak1D F1="1.034456" intensity="5.126283e-02" type="0"/>
    <Peak1D F1="1.027126" intensity="4.268189e-02" type="0"/>
    <Peak1D F1="0.973351" intensity="2.746792e-02" type="0"/>
    <Peak1D F1="0.947223" intensity="2.575777e-02" type="0"/>
    <Peak1D F1="0.918791" intensity="2.923921e-02" type="0"/>
    <Peak1D F1="0.892141" intensity="2.780082e-02" type="0"/>
    <Peak1D F1="0.873123" intensity="2.802015e-02" type="0"/>
    <Peak1D F1="0.803158" intensity="4.953494e-02" type="0"/>
    <Peak1D F1="0.517724" intensity="2.174354e-02" type="0"/>
    <Peak1D F1="-0.000157" intensity="1.450955e-01" type="0"/>
    <Peak1D F1="-3.585026" intensity="2.357341e-02" type="0"/>
    <Peak1D F1="-3.900714" intensity="2.157062e-02" type="0"/>
  </PeakList1D>
</PeakList>
