# Supplementary material for: Resolution of 9,10-Diketo[7]helicene and Its Use in One-Step Preparation of Helicene-Based D–A–D Push–Pull Systems
Source: J Org Chem. 2024 May 28;89(11):7495–502. doi: 10.1021/acs.joc.4c00135 (PMC11165575; doi:10.1021/acs.joc.4c00135)
Supplement: Supplementary file 2 — jo4c00135_si_002.zip [file jo4c00135_si_002.zip › Fidy/1/10/shimvalues]

# Fri Apr 12 13:53:01 2024
#$$PROBEIDENTIFIER=Z116098_0449
#$$PROBENAME=PA BBO 400S1 BBF-H-D-05 Z SP
#$$SHIMID=292722
#
# Active Shim Gradients
#
Z           		1391            
Z2          		796             
Z3          		1930            
Z4          		-224            
Z5          		-115            
Z6          		-1385           
Z7          		4532            
Z8          		10676           
X           		-2146           
XZ          		-1811           
XZ2         		3682            
XZ3         		1634            
XZ4         		62              
XZ5         		1894            
Y           		1052            
YZ          		1047            
YZ2         		-1386           
YZ3         		-288            
YZ4         		1402            
YZ5         		8024            
XY          		170             
XYZ         		-4759           
XYZ2        		496             
XYZ3        		554             
XYZ4        		-919            
XYZ5        		0               
(X2-Y2)     		446             
(X2-Y2)Z    		4679            
(X2-Y2)Z2   		-1317           
(X2-Y2)Z3   		-1126           
(X2-Y2)Z4   		-312            
(X2-Y2)Z5   		0               
X3          		-10467          
X3Z         		-2228           
Y3          		-971            
Y3Z         		-3391           
#
# Lock Parameter
#
FIELD		3260.562
LOCKPHASE		203.900 
LOCKPOWER		-38.000 
LOCKGAIN		127.156 
LOCKDC		-65.900 
LOCKSHIFT		5.320   
LOOPGAIN		-2.000  
LOOPTIME		0.100   
LOOPFILTER		200.000 
#
IEEE64_VERSION_CODE 1
#
# Shim currents 
#
SHIM_SETTING [1 ]  1390.89093399   
SHIM_SETTING [2 ]  -4020.51476331  
SHIM_SETTING [3 ]  -742.22301005   
SHIM_SETTING [4 ]  12186.97525433  
SHIM_SETTING [5 ]  -5785.14693576  
SHIM_SETTING [6 ]  -4765.19901131  
SHIM_SETTING [7 ]  14027.70407060  
SHIM_SETTING [8 ]  3341.30703981   
SHIM_SETTING [9 ]  1821.15268617   
SHIM_SETTING [10]  -1177.44511412  
SHIM_SETTING [11]  0.00000000      
SHIM_SETTING [12]  2419.81600000   
SHIM_SETTING [13]  -4361.47500000  
SHIM_SETTING [14]  -3996.01700000  
SHIM_SETTING [15]  2105.45102294   
SHIM_SETTING [16]  1457.69602294   
SHIM_SETTING [17]  -6664.03300000  
SHIM_SETTING [18]  -2506.27700000  
SHIM_SETTING [19]  641.37403500    
SHIM_SETTING [20]  -4814.73796503  
SHIM_SETTING [21]  2674.25600000   
SHIM_SETTING [22]  -5020.68100000  
SHIM_SETTING [23]  5733.16300000   
SHIM_SETTING [24]  -2288.14200000  
SHIM_SETTING [25]  211.76100000    
SHIM_SETTING [26]  372.67900000    
SHIM_SETTING [27]  -6156.91500000  
SHIM_SETTING [28]  3988.81453211   
SHIM_SETTING [29]  -1233.19600000  
SHIM_SETTING [30]  -214.46000000   
SHIM_SETTING [31]  3126.54700000   
SHIM_SETTING [32]  -3155.75746791  
SHIM_SETTING [33]  -4169.86400000  
SHIM_SETTING [34]  4528.96400000   
SHIM_SETTING [35]  -2978.56900000  
SHIM_SETTING [36]  4431.15600000   
SHIM_SETTING [37]  -6008.21764297  
SHIM_SETTING [38]  10004.33235706  
SHIM_SETTING [39]  -2037.21600000  
SHIM_SETTING [40]  0.00000000      
