# Supplementary material for: Resolution of 9,10-Diketo[7]helicene and Its Use in One-Step Preparation of Helicene-Based D–A–D Push–Pull Systems
Source: J Org Chem. 2024 May 28;89(11):7495–502. doi: 10.1021/acs.joc.4c00135 (PMC11165575; doi:10.1021/acs.joc.4c00135)
Supplement: Supplementary file 2 — jo4c00135_si_002.zip [file jo4c00135_si_002.zip › Fidy/1/21/pdata/1/auditp.txt]

##TITLE= Audit trail, TopSpin 3.5 pl 7
##JCAMPDX= 5.01
##ORIGIN= Bruker BioSpin GmbH
##OWNER= gamos
$$ /opt/topspin3.5pl7/data/gamos/data/kosak/nmr/MK_diketon_CD2Cl2/21/pdata/1/auditp.txt
##AUDIT TRAIL=  $$ (NUMBER, WHEN, WHO, WHERE, PROCESS, VERSION, WHAT)
(   1,<2023-05-17 13:57:14.100 +0200>,<gamos>,<CZC5400LYD>,<go4>,<TopSpin 3.5.7>,
      <created by zg
	started at 2023-05-17 13:51:33.628 +0200,
	POWCHK enabled, PULCHK disabled,
       configuration hash MD5:
       E7 DE 2C 8B 2D 48 B2 B7 41 96 53 C1 19 F6 40 8D
       data hash MD5: 64K
       8E 08 24 82 A3 51 76 CF 1D CF 87 CD 16 19 8F B7>)
(   2,<2023-05-17 13:57:14.128 +0200>,<gamos>,<CZC5400LYD>,<audit>,<TopSpin 3.5.7>,
      <user comment:
       ICON-NMR User ID: kosak
       data hash MD5: 64K
       8E 08 24 82 A3 51 76 CF 1D CF 87 CD 16 19 8F B7>)
(   3,<2023-05-17 13:57:15.581 +0200>,<gamos>,<CZC5400LYD>,<proc1d>,<TopSpin 3.5.7>,
      <Start of raw data processing
       ef LB = 0.3 FT_mod = 6 PKNL = 1 SI = 64K 
       data hash MD5: 64K
       5D E6 B5 34 1F 8F E1 19 BA 19 63 92 03 0D 2B 27>)
(   4,<2023-05-17 13:57:15.873 +0200>,<gamos>,<CZC5400LYD>,<proc1d>,<TopSpin 3.5.7>,
      <apk 
       data hash MD5: 64K
       71 66 B7 D4 FC 38 D3 EC DE 0C E2 B9 B8 DE 00 4F>)
(   5,<2023-05-17 13:57:15.903 +0200>,<gamos>,<CZC5400LYD>,<proc1d>,<TopSpin 3.5.7>,
      <abs ABSG = 5 
       data hash MD5: 64K
       F8 88 6A A6 A7 1D 7D 90 EF B9 46 C3 5B E6 C8 F8>)
(   6,<2023-05-17 13:57:50.918 +0200>,<gamos>,<CZC5400LYD>,<dataserver>,<TopSpin 3.5.7>,
      <new intrng file generated by interactive integration
       data hash MD5: 64K
       F8 88 6A A6 A7 1D 7D 90 EF B9 46 C3 5B E6 C8 F8>)
##END=

$$ hash MD5
$$ 23 23 12 0C 90 8E 56 BF A2 94 99 54 D4 07 02 F9
