# Supplementary material for: Resolution of 9,10-Diketo[7]helicene and Its Use in One-Step Preparation of Helicene-Based D–A–D Push–Pull Systems
Source: J Org Chem. 2024 May 28;89(11):7495–502. doi: 10.1021/acs.joc.4c00135 (PMC11165575; doi:10.1021/acs.joc.4c00135)
Supplement: Supplementary file 2 — jo4c00135_si_002.zip [file jo4c00135_si_002.zip › Fidy/1/21/pdata/1/peaklist.xml]

<?xml version="1.0" encoding="UTF-8"?>
<PeakList>
  <PeakList1D>
    <PeakList1DHeader creator="gamos" date="2023-05-17T13:57:15.915+02:00" expNo="21" name="MK_diketon_CD2Cl2" owner="" procNo="1" source="/opt/topspin3.5pl7/data/gamos/data/kosak/nmr">
      <PeakPickDetails>F1=16.069019ppm, F2=-3.956521ppm, MI=0.00cm, MAXI=10000.00cm, PC=1.000
      </PeakPickDetails>
    </PeakList1DHeader>
    <Peak1D F1="14.398437" intensity="4.771886e-03" type="0"/>
    <Peak1D F1="13.366135" intensity="4.510402e-03" type="0"/>
    <Peak1D F1="12.551207" intensity="4.565197e-03" type="0"/>
    <Peak1D F1="12.114769" intensity="4.662025e-03" type="0"/>
    <Peak1D F1="8.194961" intensity="2.867286e-01" type="0"/>
    <Peak1D F1="8.174962" intensity="3.211693e-01" type="0"/>
    <Peak1D F1="8.154463" intensity="4.788739e-03" type="0"/>
    <Peak1D F1="8.084213" intensity="5.106479e-03" type="0"/>
    <Peak1D F1="8.064403" intensity="4.715633e-03" type="0"/>
    <Peak1D F1="8.034736" intensity="5.003070e-03" type="0"/>
    <Peak1D F1="7.965863" intensity="5.899695e-03" type="0"/>
    <Peak1D F1="7.957067" intensity="6.204728e-03" type="0"/>
    <Peak1D F1="7.947523" intensity="5.926235e-03" type="0"/>
    <Peak1D F1="7.861660" intensity="2.863960e-01" type="0"/>
    <Peak1D F1="7.841647" intensity="2.537267e-01" type="0"/>
    <Peak1D F1="7.768421" intensity="4.968866e-03" type="0"/>
    <Peak1D F1="7.670646" intensity="5.277054e-03" type="0"/>
    <Peak1D F1="7.631501" intensity="1.046494e-02" type="0"/>
    <Peak1D F1="7.608509" intensity="1.237530e-02" type="0"/>
    <Peak1D F1="7.585591" intensity="6.504147e-03" type="0"/>
    <Peak1D F1="7.516856" intensity="1.983673e-01" type="0"/>
    <Peak1D F1="7.495080" intensity="3.222513e-01" type="0"/>
    <Peak1D F1="7.456102" intensity="1.433223e-02" type="0"/>
    <Peak1D F1="7.428512" intensity="2.622887e-01" type="0"/>
    <Peak1D F1="7.406764" intensity="1.601306e-01" type="0"/>
    <Peak1D F1="7.355317" intensity="4.745095e-03" type="0"/>
    <Peak1D F1="7.328749" intensity="6.007653e-03" type="0"/>
    <Peak1D F1="7.310944" intensity="5.210527e-03" type="0"/>
    <Peak1D F1="7.265956" intensity="8.635650e-03" type="0"/>
    <Peak1D F1="7.243181" intensity="9.483640e-03" type="0"/>
    <Peak1D F1="7.211420" intensity="1.368327e-01" type="0"/>
    <Peak1D F1="7.191916" intensity="1.579368e-01" type="0"/>
    <Peak1D F1="7.116014" intensity="5.676258e-03" type="0"/>
    <Peak1D F1="6.984698" intensity="5.716719e-03" type="0"/>
    <Peak1D F1="6.937456" intensity="9.837645e-02" type="0"/>
    <Peak1D F1="6.934759" intensity="1.013086e-01" type="0"/>
    <Peak1D F1="6.917470" intensity="1.819946e-01" type="0"/>
    <Peak1D F1="6.900083" intensity="9.034393e-02" type="0"/>
    <Peak1D F1="6.897438" intensity="9.003462e-02" type="0"/>
    <Peak1D F1="6.833485" intensity="5.236431e-03" type="0"/>
    <Peak1D F1="6.648372" intensity="4.763922e-03" type="0"/>
    <Peak1D F1="6.622957" intensity="6.455778e-03" type="0"/>
    <Peak1D F1="6.591319" intensity="1.401524e-01" type="0"/>
    <Peak1D F1="6.570511" intensity="1.669153e-01" type="0"/>
    <Peak1D F1="6.365431" intensity="9.860711e-02" type="0"/>
    <Peak1D F1="6.362165" intensity="1.017963e-01" type="0"/>
    <Peak1D F1="6.347747" intensity="1.057283e-01" type="0"/>
    <Peak1D F1="6.344580" intensity="1.684990e-01" type="0"/>
    <Peak1D F1="6.341185" intensity="9.448883e-02" type="0"/>
    <Peak1D F1="6.326874" intensity="7.791275e-02" type="0"/>
    <Peak1D F1="6.323593" intensity="7.833170e-02" type="0"/>
    <Peak1D F1="5.902181" intensity="5.080794e-03" type="0"/>
    <Peak1D F1="5.795591" intensity="4.923479e-03" type="0"/>
    <Peak1D F1="5.787122" intensity="5.703622e-03" type="0"/>
    <Peak1D F1="5.769544" intensity="5.138849e-03" type="0"/>
    <Peak1D F1="5.744494" intensity="5.473140e-03" type="0"/>
    <Peak1D F1="5.699171" intensity="6.580822e-03" type="0"/>
    <Peak1D F1="5.671087" intensity="6.736417e-03" type="0"/>
    <Peak1D F1="5.660028" intensity="7.390974e-03" type="0"/>
    <Peak1D F1="5.653144" intensity="6.740190e-03" type="0"/>
    <Peak1D F1="5.627591" intensity="8.289823e-03" type="0"/>
    <Peak1D F1="5.559506" intensity="1.059384e-02" type="0"/>
    <Peak1D F1="5.461936" intensity="4.085085e-02" type="0"/>
    <Peak1D F1="5.459327" intensity="4.774836e-02" type="0"/>
    <Peak1D F1="5.456606" intensity="4.338524e-02" type="0"/>
    <Peak1D F1="5.417737" intensity="1.574519e-02" type="0"/>
    <Peak1D F1="5.389777" intensity="2.037892e-02" type="0"/>
    <Peak1D F1="5.356188" intensity="2.439379e-02" type="0"/>
    <Peak1D F1="5.251933" intensity="3.395564e-01" type="0"/>
    <Peak1D F1="5.242395" intensity="5.537282e+00" type="0"/>
    <Peak1D F1="5.239780" intensity="6.174502e+00" type="0"/>
    <Peak1D F1="5.237193" intensity="5.506767e+00" type="0"/>
    <Peak1D F1="5.155461" intensity="9.682569e-03" type="0"/>
    <Peak1D F1="5.111595" intensity="5.538134e-03" type="0"/>
    <Peak1D F1="5.071294" intensity="5.814201e-03" type="0"/>
    <Peak1D F1="5.041768" intensity="6.217502e-03" type="0"/>
    <Peak1D F1="5.017334" intensity="3.363020e-02" type="0"/>
    <Peak1D F1="5.014670" intensity="3.693654e-02" type="0"/>
    <Peak1D F1="5.012158" intensity="3.263006e-02" type="0"/>
    <Peak1D F1="4.202581" intensity="4.721710e-03" type="0"/>
    <Peak1D F1="4.179015" intensity="7.666228e-03" type="0"/>
    <Peak1D F1="4.166015" intensity="5.996193e-03" type="0"/>
    <Peak1D F1="4.025826" intensity="1.299116e-02" type="0"/>
    <Peak1D F1="4.007608" intensity="4.845853e-02" type="0"/>
    <Peak1D F1="3.989855" intensity="4.701443e-02" type="0"/>
    <Peak1D F1="3.972045" intensity="1.632159e-02" type="0"/>
    <Peak1D F1="3.362484" intensity="6.904658e-03" type="0"/>
    <Peak1D F1="3.341080" intensity="2.376579e-02" type="0"/>
    <Peak1D F1="2.267004" intensity="9.472608e-03" type="0"/>
    <Peak1D F1="2.247771" intensity="8.130865e-03" type="0"/>
    <Peak1D F1="2.192419" intensity="6.143051e-03" type="0"/>
    <Peak1D F1="2.155141" intensity="5.206169e-03" type="0"/>
    <Peak1D F1="2.061198" intensity="7.201418e-03" type="0"/>
    <Peak1D F1="2.039162" intensity="4.344262e-02" type="0"/>
    <Peak1D F1="1.977694" intensity="1.014206e-02" type="0"/>
    <Peak1D F1="1.937486" intensity="1.874635e-02" type="0"/>
    <Peak1D F1="1.922159" intensity="2.206404e-01" type="0"/>
    <Peak1D F1="1.893301" intensity="2.230402e-01" type="0"/>
    <Peak1D F1="1.850907" intensity="1.767495e-02" type="0"/>
    <Peak1D F1="1.823261" intensity="1.538353e-02" type="0"/>
    <Peak1D F1="1.766953" intensity="1.955458e-02" type="0"/>
    <Peak1D F1="1.757810" intensity="2.069905e-02" type="0"/>
    <Peak1D F1="1.725312" intensity="2.065964e-02" type="0"/>
    <Peak1D F1="1.599265" intensity="3.669669e-02" type="0"/>
    <Peak1D F1="1.586643" intensity="3.987494e-02" type="0"/>
    <Peak1D F1="1.456081" intensity="1.500000e+01" type="0"/>
    <Peak1D F1="1.364923" intensity="3.830188e-02" type="0"/>
    <Peak1D F1="1.347987" intensity="4.619893e-02" type="0"/>
    <Peak1D F1="1.316507" intensity="2.692275e-02" type="0"/>
    <Peak1D F1="1.290581" intensity="2.650046e-02" type="0"/>
    <Peak1D F1="1.264268" intensity="3.015331e-02" type="0"/>
    <Peak1D F1="1.230752" intensity="3.833755e-02" type="0"/>
    <Peak1D F1="1.182951" intensity="1.745111e-01" type="0"/>
    <Peak1D F1="1.168337" intensity="8.708474e-02" type="0"/>
    <Peak1D F1="1.150498" intensity="1.333356e-01" type="0"/>
    <Peak1D F1="1.132629" intensity="7.297688e-02" type="0"/>
    <Peak1D F1="1.089056" intensity="1.973278e-02" type="0"/>
    <Peak1D F1="1.071564" intensity="2.810295e-02" type="0"/>
    <Peak1D F1="1.054237" intensity="1.906640e-02" type="0"/>
    <Peak1D F1="1.036629" intensity="1.579748e-02" type="0"/>
    <Peak1D F1="1.012473" intensity="1.188674e-02" type="0"/>
    <Peak1D F1="0.970326" intensity="1.066833e-02" type="0"/>
    <Peak1D F1="0.878107" intensity="1.493405e-02" type="0"/>
    <Peak1D F1="0.859925" intensity="1.350229e-02" type="0"/>
    <Peak1D F1="0.811705" intensity="2.990432e-02" type="0"/>
    <Peak1D F1="0.799385" intensity="4.853646e-02" type="0"/>
    <Peak1D F1="0.790842" intensity="4.288065e-02" type="0"/>
    <Peak1D F1="0.782624" intensity="4.207107e-02" type="0"/>
    <Peak1D F1="0.774611" intensity="3.797482e-02" type="0"/>
    <Peak1D F1="0.749995" intensity="2.001020e-02" type="0"/>
    <Peak1D F1="0.740639" intensity="1.595602e-02" type="0"/>
    <Peak1D F1="0.731998" intensity="1.365314e-02" type="0"/>
    <Peak1D F1="0.708267" intensity="1.071209e-02" type="0"/>
    <Peak1D F1="0.691570" intensity="7.976050e-03" type="0"/>
    <Peak1D F1="0.642989" intensity="5.957908e-03" type="0"/>
    <Peak1D F1="0.591468" intensity="4.661456e-03" type="0"/>
    <Peak1D F1="0.569563" intensity="5.425642e-03" type="0"/>
    <Peak1D F1="0.553899" intensity="4.739989e-03" type="0"/>
    <Peak1D F1="0.510806" intensity="5.116128e-03" type="0"/>
    <Peak1D F1="0.105620" intensity="7.247455e-03" type="0"/>
    <Peak1D F1="0.008818" intensity="4.058130e-02" type="0"/>
    <Peak1D F1="-0.000150" intensity="7.721686e-01" type="0"/>
    <Peak1D F1="-0.150117" intensity="6.329480e-03" type="0"/>
    <Peak1D F1="-3.503800" intensity="4.579757e-03" type="0"/>
    <Peak1D F1="-3.540872" intensity="4.678892e-03" type="0"/>
  </PeakList1D>
</PeakList>
