# Supplementary material for: Resolution of 9,10-Diketo[7]helicene and Its Use in One-Step Preparation of Helicene-Based D–A–D Push–Pull Systems
Source: J Org Chem. 2024 May 28;89(11):7495–502. doi: 10.1021/acs.joc.4c00135 (PMC11165575; doi:10.1021/acs.joc.4c00135)
Supplement: Supplementary file 2 — jo4c00135_si_002.zip [file jo4c00135_si_002.zip › Fidy/1/21/pdata/1/peakrng]

P    #regions in PPM
# 2023-05-17 13:57:15 +0200  gamos@CZC5400LYD
# low field   high field   mi   maxi
  16.069019317627  -3.95652128488596  0.000  10000.000  # for region 1
