# Supplementary material for: Resolution of 9,10-Diketo[7]helicene and Its Use in One-Step Preparation of Helicene-Based D–A–D Push–Pull Systems
Source: J Org Chem. 2024 May 28;89(11):7495–502. doi: 10.1021/acs.joc.4c00135 (PMC11165575; doi:10.1021/acs.joc.4c00135)
Supplement: Supplementary file 2 — jo4c00135_si_002.zip [file jo4c00135_si_002.zip › Fidy/1/21/scon2]

##TITLE= Parameter file, TopSpin 3.5 pl 7
##JCAMPDX= 5.0
##DATATYPE= Parameter Values
##NPOINTS= 1	$$ modification sequence number
##ORIGIN= Bruker BioSpin GmbH
##OWNER= gamos
$$ 2023-05-17 13:51:33.606 +0200  gamos@CZC5400LYD
$$ /opt/topspin3.5pl7/data/gamos/data/kosak/nmr/MK_diketon_CD2Cl2/21/scon2
$$ process /opt/topspin3.5pl7/prog/mod/go4
##$BLKTR= (0..19)
3 3 3 3 3 3 3 3 3 3 3 3 3 3 3 3 3 3 3 3
##$DE1= 4.5
##$DEADC= 0.5
##$DEPA= 4.5
##$DERX= 1.5
##$FILCOR= 0
##$GRADCHAN= 0
##$GRADPRE= (0..1)
10 10
##$HD_BLKTR= (0..19)
1 1 1 1 1 1 1 1 1 1 1 1 1 1 1 1 1 1 1 1
##$HD_DE1= 5
##$HD_DEADC= 0
##$HD_DEPA= 2.5
##$HD_DERX= 0
##END=
