# Supplementary material for: Resolution of 9,10-Diketo[7]helicene and Its Use in One-Step Preparation of Helicene-Based D–A–D Push–Pull Systems
Source: J Org Chem. 2024 May 28;89(11):7495–502. doi: 10.1021/acs.joc.4c00135 (PMC11165575; doi:10.1021/acs.joc.4c00135)
Supplement: Supplementary file 2 — jo4c00135_si_002.zip [file jo4c00135_si_002.zip › Fidy/13b/30/pdata/1/auditp.txt]

##TITLE= Audit trail, TopSpin 3.5 pl 7
##JCAMPDX= 5.01
##ORIGIN= Bruker BioSpin GmbH
##OWNER= gamos
$$ /opt/topspin3.5pl7/data/gamos/data/kosak/nmr/MK_220C2/30/pdata/1/auditp.txt
##AUDIT TRAIL=  $$ (NUMBER, WHEN, WHO, WHERE, PROCESS, VERSION, WHAT)
(   1,<2023-02-03 10:17:50.446 +0100>,<gamos>,<CZC5400LYD>,<go4>,<TopSpin 3.5.7>,
      <created by zg
	started at 2023-02-03 10:16:15.820 +0100,
	POWCHK enabled, PULCHK disabled,
       configuration hash MD5:
       E7 DE 2C 8B 2D 48 B2 B7 41 96 53 C1 19 F6 40 8D
       data hash MD5: 64K
       7C C2 B8 8F B7 21 49 C9 0C 38 5B 7B EB A4 98 1D>)
(   2,<2023-02-03 10:17:50.490 +0100>,<gamos>,<CZC5400LYD>,<audit>,<TopSpin 3.5.7>,
      <user comment:
       ICON-NMR User ID: kosak
       data hash MD5: 64K
       7C C2 B8 8F B7 21 49 C9 0C 38 5B 7B EB A4 98 1D>)
(   3,<2023-02-03 10:17:51.933 +0100>,<gamos>,<CZC5400LYD>,<proc1d>,<TopSpin 3.5.7>,
      <Start of raw data processing
       ef LB = 0.3 FT_mod = 6 PKNL = 1 SI = 64K 
       data hash MD5: 64K
       C7 63 44 26 4A 13 AF 28 49 BD C6 EE D5 58 D4 10>)
(   4,<2023-02-03 10:17:52.212 +0100>,<gamos>,<CZC5400LYD>,<proc1d>,<TopSpin 3.5.7>,
      <apk 
       data hash MD5: 64K
       52 DD 0C 30 64 29 0F DF 60 DB D1 73 89 12 EC 71>)
(   5,<2023-02-03 10:17:52.247 +0100>,<gamos>,<CZC5400LYD>,<proc1d>,<TopSpin 3.5.7>,
      <abs ABSG = 5 
       data hash MD5: 64K
       94 CF 04 EB 06 27 DF 75 75 02 7D 6E 20 36 3D 67>)
##END=

$$ hash MD5
$$ 31 28 09 35 72 9E 1B 53 E7 B3 18 AC 44 30 98 FD
