# Supplementary material for: Resolution of 9,10-Diketo[7]helicene and Its Use in One-Step Preparation of Helicene-Based D–A–D Push–Pull Systems
Source: J Org Chem. 2024 May 28;89(11):7495–502. doi: 10.1021/acs.joc.4c00135 (PMC11165575; doi:10.1021/acs.joc.4c00135)
Supplement: Supplementary file 2 — jo4c00135_si_002.zip [file jo4c00135_si_002.zip › Fidy/13b/30/pdata/1/peaklist.xml]

<?xml version="1.0" encoding="UTF-8"?>
<PeakList>
  <PeakList1D>
    <PeakList1DHeader creator="gamos" date="2023-02-03T10:17:52.270+01:00" expNo="30" name="MK_220C2" owner="" procNo="1" source="/opt/topspin3.5pl7/data/gamos/data/kosak/nmr">
      <PeakPickDetails>F1=16.066540ppm, F2=-3.959001ppm, MI=0.00cm, MAXI=10000.00cm, PC=1.000
      </PeakPickDetails>
    </PeakList1DHeader>
    <Peak1D F1="14.455670" intensity="5.808276e-03" type="0"/>
    <Peak1D F1="8.516559" intensity="9.516764e-03" type="0"/>
    <Peak1D F1="8.254378" intensity="5.046177e-03" type="0"/>
    <Peak1D F1="8.207784" intensity="9.557985e-03" type="0"/>
    <Peak1D F1="8.151398" intensity="4.853081e-03" type="0"/>
    <Peak1D F1="8.123149" intensity="7.724814e-03" type="0"/>
    <Peak1D F1="8.099749" intensity="1.085861e-02" type="0"/>
    <Peak1D F1="8.068384" intensity="8.017733e-02" type="0"/>
    <Peak1D F1="8.064852" intensity="1.093150e-01" type="0"/>
    <Peak1D F1="8.058871" intensity="6.108772e-01" type="0"/>
    <Peak1D F1="8.050755" intensity="5.081289e-01" type="0"/>
    <Peak1D F1="8.041309" intensity="5.051612e-01" type="0"/>
    <Peak1D F1="8.033175" intensity="6.675834e-01" type="0"/>
    <Peak1D F1="8.027028" intensity="1.052250e-01" type="0"/>
    <Peak1D F1="8.023944" intensity="7.799571e-02" type="0"/>
    <Peak1D F1="7.989021" intensity="7.344762e-03" type="0"/>
    <Peak1D F1="7.917379" intensity="8.053006e-03" type="0"/>
    <Peak1D F1="7.853356" intensity="8.611576e-03" type="0"/>
    <Peak1D F1="7.831035" intensity="7.423096e-03" type="0"/>
    <Peak1D F1="7.659422" intensity="7.888825e-03" type="0"/>
    <Peak1D F1="7.642592" intensity="9.497749e-03" type="0"/>
    <Peak1D F1="7.615390" intensity="8.199241e-03" type="0"/>
    <Peak1D F1="7.597029" intensity="8.844769e-03" type="0"/>
    <Peak1D F1="7.559728" intensity="7.573822e-03" type="0"/>
    <Peak1D F1="7.507514" intensity="2.076766e-02" type="0"/>
    <Peak1D F1="7.492114" intensity="3.087338e-02" type="0"/>
    <Peak1D F1="7.485740" intensity="3.735316e-02" type="0"/>
    <Peak1D F1="7.469062" intensity="2.289047e-01" type="0"/>
    <Peak1D F1="7.462684" intensity="1.634571e+00" type="0"/>
    <Peak1D F1="7.457863" intensity="5.821999e-01" type="0"/>
    <Peak1D F1="7.446114" intensity="6.076509e-01" type="0"/>
    <Peak1D F1="7.441184" intensity="1.934341e+00" type="0"/>
    <Peak1D F1="7.434912" intensity="2.505864e-01" type="0"/>
    <Peak1D F1="7.419648" intensity="2.644778e-02" type="0"/>
    <Peak1D F1="7.391083" intensity="1.739223e-02" type="0"/>
    <Peak1D F1="7.382590" intensity="2.290551e-02" type="0"/>
    <Peak1D F1="7.363384" intensity="2.762270e-02" type="0"/>
    <Peak1D F1="7.321881" intensity="1.413144e-01" type="0"/>
    <Peak1D F1="7.315853" intensity="6.487307e-01" type="0"/>
    <Peak1D F1="7.307767" intensity="5.102603e-01" type="0"/>
    <Peak1D F1="7.298234" intensity="5.239602e-01" type="0"/>
    <Peak1D F1="7.289978" intensity="7.635340e-01" type="0"/>
    <Peak1D F1="7.283873" intensity="1.380275e+00" type="0"/>
    <Peak1D F1="7.279162" intensity="6.011018e-01" type="0"/>
    <Peak1D F1="7.265378" intensity="2.102053e+00" type="0"/>
    <Peak1D F1="7.262693" intensity="2.614878e+00" type="0"/>
    <Peak1D F1="7.249273" intensity="7.899253e-01" type="0"/>
    <Peak1D F1="7.244406" intensity="2.267200e+00" type="0"/>
    <Peak1D F1="7.239546" intensity="4.961062e-01" type="0"/>
    <Peak1D F1="7.215137" intensity="6.507302e-02" type="0"/>
    <Peak1D F1="7.195910" intensity="3.448797e-01" type="0"/>
    <Peak1D F1="7.189676" intensity="2.088162e+00" type="0"/>
    <Peak1D F1="7.182141" intensity="2.633585e+00" type="0"/>
    <Peak1D F1="7.179099" intensity="3.243800e+00" type="0"/>
    <Peak1D F1="7.173564" intensity="1.347225e+00" type="0"/>
    <Peak1D F1="7.168173" intensity="1.928998e+00" type="0"/>
    <Peak1D F1="7.160523" intensity="2.072260e+00" type="0"/>
    <Peak1D F1="7.158003" intensity="1.678133e+00" type="0"/>
    <Peak1D F1="7.117649" intensity="1.597993e-02" type="0"/>
    <Peak1D F1="7.066832" intensity="3.625310e-02" type="0"/>
    <Peak1D F1="7.041266" intensity="5.505944e-01" type="0"/>
    <Peak1D F1="7.038507" intensity="9.004402e-01" type="0"/>
    <Peak1D F1="7.035800" intensity="5.573434e-01" type="0"/>
    <Peak1D F1="7.020285" intensity="1.515645e+00" type="0"/>
    <Peak1D F1="7.004942" intensity="4.125224e-01" type="0"/>
    <Peak1D F1="7.002073" intensity="6.718263e-01" type="0"/>
    <Peak1D F1="6.999356" intensity="3.888539e-01" type="0"/>
    <Peak1D F1="6.982742" intensity="2.291294e-02" type="0"/>
    <Peak1D F1="6.963043" intensity="1.902744e-02" type="0"/>
    <Peak1D F1="6.926324" intensity="6.080563e-03" type="0"/>
    <Peak1D F1="6.836678" intensity="5.959909e-03" type="0"/>
    <Peak1D F1="6.817861" intensity="7.767308e-03" type="0"/>
    <Peak1D F1="5.456633" intensity="2.887808e-02" type="0"/>
    <Peak1D F1="5.365105" intensity="5.303937e-03" type="0"/>
    <Peak1D F1="5.249415" intensity="1.887872e-01" type="0"/>
    <Peak1D F1="5.239843" intensity="4.252535e+00" type="0"/>
    <Peak1D F1="5.237230" intensity="4.790219e+00" type="0"/>
    <Peak1D F1="5.234637" intensity="4.290796e+00" type="0"/>
    <Peak1D F1="5.199695" intensity="6.874416e-03" type="0"/>
    <Peak1D F1="5.182101" intensity="4.797448e-03" type="0"/>
    <Peak1D F1="5.012049" intensity="2.700930e-02" type="0"/>
    <Peak1D F1="4.024233" intensity="3.538805e-02" type="0"/>
    <Peak1D F1="4.006382" intensity="1.081292e-01" type="0"/>
    <Peak1D F1="3.988539" intensity="1.107569e-01" type="0"/>
    <Peak1D F1="3.970672" intensity="3.815753e-02" type="0"/>
    <Peak1D F1="3.549544" intensity="5.426240e-03" type="0"/>
    <Peak1D F1="3.361161" intensity="5.837881e-03" type="0"/>
    <Peak1D F1="3.344960" intensity="2.628640e-02" type="0"/>
    <Peak1D F1="3.331082" intensity="2.536363e-02" type="0"/>
    <Peak1D F1="2.256106" intensity="8.311393e-03" type="0"/>
    <Peak1D F1="2.037657" intensity="2.245790e-02" type="0"/>
    <Peak1D F1="1.920606" intensity="4.837605e-01" type="0"/>
    <Peak1D F1="1.891113" intensity="1.442182e-01" type="0"/>
    <Peak1D F1="1.585772" intensity="5.929878e-03" type="0"/>
    <Peak1D F1="1.558464" intensity="5.073787e-03" type="0"/>
    <Peak1D F1="1.513461" intensity="1.425533e-02" type="0"/>
    <Peak1D F1="1.449852" intensity="1.500000e+01" type="0"/>
    <Peak1D F1="1.380027" intensity="8.671918e-03" type="0"/>
    <Peak1D F1="1.355879" intensity="7.683834e-03" type="0"/>
    <Peak1D F1="1.346105" intensity="9.529843e-03" type="0"/>
    <Peak1D F1="1.298100" intensity="4.983463e-03" type="0"/>
    <Peak1D F1="1.263083" intensity="7.105049e-03" type="0"/>
    <Peak1D F1="1.234102" intensity="8.898452e-03" type="0"/>
    <Peak1D F1="1.181327" intensity="3.457245e-02" type="0"/>
    <Peak1D F1="1.166974" intensity="1.342220e-01" type="0"/>
    <Peak1D F1="1.149130" intensity="2.597860e-01" type="0"/>
    <Peak1D F1="1.131292" intensity="1.293230e-01" type="0"/>
    <Peak1D F1="1.088349" intensity="7.611676e-03" type="0"/>
    <Peak1D F1="1.070679" intensity="1.534888e-02" type="0"/>
    <Peak1D F1="1.053255" intensity="6.773105e-03" type="0"/>
    <Peak1D F1="0.882063" intensity="6.623844e-03" type="0"/>
    <Peak1D F1="0.869056" intensity="5.549378e-03" type="0"/>
    <Peak1D F1="0.799756" intensity="1.451367e-02" type="0"/>
    <Peak1D F1="0.773451" intensity="1.269162e-02" type="0"/>
    <Peak1D F1="-0.000151" intensity="5.035655e-01" type="0"/>
  </PeakList1D>
</PeakList>
