# Supplementary material for: Resolution of 9,10-Diketo[7]helicene and Its Use in One-Step Preparation of Helicene-Based D–A–D Push–Pull Systems
Source: J Org Chem. 2024 May 28;89(11):7495–502. doi: 10.1021/acs.joc.4c00135 (PMC11165575; doi:10.1021/acs.joc.4c00135)
Supplement: Supplementary file 2 — jo4c00135_si_002.zip [file jo4c00135_si_002.zip › Fidy/13b/30/shimvalues]

# Fri Feb  3 10:17:50 2023
#$$PROBEIDENTIFIER=Z116098_0449
#$$PROBENAME=PA BBO 400S1 BBF-H-D-05 Z SP
#$$SHIMID=292722
#
# Active Shim Gradients
#
Z           		1344            
Z2          		723             
Z3          		1936            
Z4          		-251            
Z5          		-148            
Z6          		-1861           
Z7          		4532            
Z8          		10676           
X           		-2143           
XZ          		-1781           
XZ2         		3682            
XZ3         		1634            
XZ4         		62              
XZ5         		1894            
Y           		1080            
YZ          		998             
YZ2         		-1386           
YZ3         		-288            
YZ4         		1402            
YZ5         		8024            
XY          		170             
XYZ         		-4759           
XYZ2        		496             
XYZ3        		554             
XYZ4        		-919            
XYZ5        		0               
(X2-Y2)     		446             
(X2-Y2)Z    		4679            
(X2-Y2)Z2   		-1317           
(X2-Y2)Z3   		-1126           
(X2-Y2)Z4   		-312            
(X2-Y2)Z5   		0               
X3          		-10467          
X3Z         		-2228           
Y3          		-971            
Y3Z         		-3391           
#
# Lock Parameter
#
FIELD		3253.032
LOCKPHASE		207.500 
LOCKPOWER		-38.000 
LOCKGAIN		121.995 
LOCKDC		-65.900 
LOCKSHIFT		5.320   
LOOPGAIN		-2.000  
LOOPTIME		0.100   
LOOPFILTER		200.000 
#
IEEE64_VERSION_CODE 1
#
# Shim currents 
#
SHIM_SETTING [1 ]  1367.67448315   
SHIM_SETTING [2 ]  -3996.09869543  
SHIM_SETTING [3 ]  -767.92121862   
SHIM_SETTING [4 ]  12673.63484421  
SHIM_SETTING [5 ]  -5928.85453594  
SHIM_SETTING [6 ]  -4837.03716122  
SHIM_SETTING [7 ]  13472.61348933  
SHIM_SETTING [8 ]  2827.28701754   
SHIM_SETTING [9 ]  1630.65528004   
SHIM_SETTING [10]  -1352.14967993  
SHIM_SETTING [11]  0.00000000      
SHIM_SETTING [12]  2419.81600000   
SHIM_SETTING [13]  -4361.47500000  
SHIM_SETTING [14]  -3996.01700000  
SHIM_SETTING [15]  2138.16025688   
SHIM_SETTING [16]  1430.40525688   
SHIM_SETTING [17]  -6646.66344942  
SHIM_SETTING [18]  -2517.64655059  
SHIM_SETTING [19]  648.10799775    
SHIM_SETTING [20]  -4818.63228482  
SHIM_SETTING [21]  2674.25600000   
SHIM_SETTING [22]  -5020.68100000  
SHIM_SETTING [23]  5733.16300000   
SHIM_SETTING [24]  -2288.14200000  
SHIM_SETTING [25]  211.76100000    
SHIM_SETTING [26]  372.67900000    
SHIM_SETTING [27]  -6156.91500000  
SHIM_SETTING [28]  3965.10071560   
SHIM_SETTING [29]  -1233.19600000  
SHIM_SETTING [30]  -214.46000000   
SHIM_SETTING [31]  3131.07673404   
SHIM_SETTING [32]  -3081.47128441  
SHIM_SETTING [33]  -4169.86400000  
SHIM_SETTING [34]  4528.96400000   
SHIM_SETTING [35]  -2978.56900000  
SHIM_SETTING [36]  4431.15600000   
SHIM_SETTING [37]  -5986.28621182  
SHIM_SETTING [38]  10008.90426003  
SHIM_SETTING [39]  -1985.74573404  
SHIM_SETTING [40]  0.00000000      
