# Supplementary material for: Resolution of 9,10-Diketo[7]helicene and Its Use in One-Step Preparation of Helicene-Based D–A–D Push–Pull Systems
Source: J Org Chem. 2024 May 28;89(11):7495–502. doi: 10.1021/acs.joc.4c00135 (PMC11165575; doi:10.1021/acs.joc.4c00135)
Supplement: Supplementary file 2 — jo4c00135_si_002.zip [file jo4c00135_si_002.zip › Fidy/13c/10/pdata/1/auditp.txt]

##TITLE= Audit trail, TopSpin 3.5 pl 7
##JCAMPDX= 5.01
##ORIGIN= Bruker BioSpin GmbH
##OWNER= gamos
$$ /opt/topspin3.5pl7/data/gamos/data/kosak/nmr/MK_220D2_pure/10/pdata/1/auditp.txt
##AUDIT TRAIL=  $$ (NUMBER, WHEN, WHO, WHERE, PROCESS, VERSION, WHAT)
(   1,<2022-10-17 16:26:20.067 +0200>,<gamos>,<CZC5400LYD>,<go4>,<TopSpin 3.5.7>,
      <created by zg
	started at 2022-10-17 16:24:45.393 +0200,
	POWCHK enabled, PULCHK disabled,
       configuration hash MD5:
       E7 DE 2C 8B 2D 48 B2 B7 41 96 53 C1 19 F6 40 8D
       data hash MD5: 64K
       DD 2A DC 45 1F 1B 29 75 06 DE FE C2 04 A0 25 55>)
(   2,<2022-10-17 16:26:20.113 +0200>,<gamos>,<CZC5400LYD>,<audit>,<TopSpin 3.5.7>,
      <user comment:
       ICON-NMR User ID: kosak
       data hash MD5: 64K
       DD 2A DC 45 1F 1B 29 75 06 DE FE C2 04 A0 25 55>)
(   3,<2022-10-17 16:26:20.429 +0200>,<gamos>,<CZC5400LYD>,<proc1d>,<TopSpin 3.5.7>,
      <Start of raw data processing
       ef LB = 0.3 FT_mod = 6 PKNL = 1 SI = 64K 
       data hash MD5: 64K
       EE 4D 29 E0 34 EC 0E FF D9 95 69 24 42 F1 E9 7C>)
(   4,<2022-10-17 16:26:20.690 +0200>,<gamos>,<CZC5400LYD>,<proc1d>,<TopSpin 3.5.7>,
      <apk 
       data hash MD5: 64K
       1C FE CB 07 11 FA 60 21 FB 8F 10 E7 AB A0 6C B5>)
(   5,<2022-10-17 16:26:20.739 +0200>,<gamos>,<CZC5400LYD>,<proc1d>,<TopSpin 3.5.7>,
      <abs ABSG = 5 
       data hash MD5: 64K
       BF 5B 1D F2 84 9B BC BE 33 D7 7B AC F1 5E 27 FE>)
(   6,<2022-10-17 16:26:33.459 +0200>,<gamos>,<CZC5400LYD>,<dataserver>,<TopSpin 3.5.7>,
      <new intrng file generated by interactive integration
       data hash MD5: 64K
       BF 5B 1D F2 84 9B BC BE 33 D7 7B AC F1 5E 27 FE>)
##END=

$$ hash MD5
$$ 42 48 41 E3 93 7C 12 A7 55 29 32 A5 95 62 72 27
