# Supplementary material for: Resolution of 9,10-Diketo[7]helicene and Its Use in One-Step Preparation of Helicene-Based D–A–D Push–Pull Systems
Source: J Org Chem. 2024 May 28;89(11):7495–502. doi: 10.1021/acs.joc.4c00135 (PMC11165575; doi:10.1021/acs.joc.4c00135)
Supplement: Supplementary file 2 — jo4c00135_si_002.zip [file jo4c00135_si_002.zip › Fidy/13c/10/pdata/1/integrals.txt]

   Current data set:
   NAME =	MK_220D2_pure	EXPNO =	10	PROCNO = 1
   DU   =	/opt/topspin3.5pl7/data/gamos/data/kosak/nmr

   Number   Integrated Region     Integral
