# Supplementary material for: Resolution of 9,10-Diketo[7]helicene and Its Use in One-Step Preparation of Helicene-Based D–A–D Push–Pull Systems
Source: J Org Chem. 2024 May 28;89(11):7495–502. doi: 10.1021/acs.joc.4c00135 (PMC11165575; doi:10.1021/acs.joc.4c00135)
Supplement: Supplementary file 2 — jo4c00135_si_002.zip [file jo4c00135_si_002.zip › Fidy/13c/10/pdata/1/peaklist.xml]

<?xml version="1.0" encoding="UTF-8"?>
<PeakList>
  <PeakList1D>
    <PeakList1DHeader creator="gamos" date="2022-10-17T16:26:20.752+02:00" expNo="10" name="MK_220D2_pure" owner="" procNo="1" source="/opt/topspin3.5pl7/data/gamos/data/kosak/nmr">
      <PeakPickDetails>F1=16.087761ppm, F2=-3.937780ppm, MI=0.00cm, MAXI=10000.00cm, PC=1.000
      </PeakPickDetails>
    </PeakList1DHeader>
    <Peak1D F1="12.565974" intensity="1.749213e-03" type="0"/>
    <Peak1D F1="8.715274" intensity="1.891033e-03" type="0"/>
    <Peak1D F1="8.698349" intensity="2.113033e-03" type="0"/>
    <Peak1D F1="8.490391" intensity="3.960784e-03" type="0"/>
    <Peak1D F1="8.381588" intensity="2.812460e-03" type="0"/>
    <Peak1D F1="8.362676" intensity="2.629576e-03" type="0"/>
    <Peak1D F1="8.309114" intensity="2.247616e-03" type="0"/>
    <Peak1D F1="8.288842" intensity="2.323084e-03" type="0"/>
    <Peak1D F1="8.274442" intensity="2.608598e-03" type="0"/>
    <Peak1D F1="8.245918" intensity="2.812880e-03" type="0"/>
    <Peak1D F1="8.234802" intensity="1.994315e-03" type="0"/>
    <Peak1D F1="8.114051" intensity="5.690830e-03" type="0"/>
    <Peak1D F1="8.079265" intensity="8.079784e-02" type="0"/>
    <Peak1D F1="8.075901" intensity="1.089986e-01" type="0"/>
    <Peak1D F1="8.070094" intensity="5.357241e-01" type="0"/>
    <Peak1D F1="8.061978" intensity="4.458253e-01" type="0"/>
    <Peak1D F1="8.052446" intensity="4.462682e-01" type="0"/>
    <Peak1D F1="8.044372" intensity="5.970521e-01" type="0"/>
    <Peak1D F1="8.038250" intensity="1.118325e-01" type="0"/>
    <Peak1D F1="8.031204" intensity="3.656499e-01" type="0"/>
    <Peak1D F1="8.018165" intensity="2.477551e-02" type="0"/>
    <Peak1D F1="8.013880" intensity="4.526729e-02" type="0"/>
    <Peak1D F1="8.006471" intensity="2.316331e-02" type="0"/>
    <Peak1D F1="7.979899" intensity="3.450136e-03" type="0"/>
    <Peak1D F1="7.957710" intensity="3.034820e-03" type="0"/>
    <Peak1D F1="7.912263" intensity="3.064351e-03" type="0"/>
    <Peak1D F1="7.889948" intensity="3.685064e-03" type="0"/>
    <Peak1D F1="7.862749" intensity="3.120381e-03" type="0"/>
    <Peak1D F1="7.845850" intensity="3.264617e-03" type="0"/>
    <Peak1D F1="7.808705" intensity="2.475902e-03" type="0"/>
    <Peak1D F1="7.755877" intensity="2.879977e-03" type="0"/>
    <Peak1D F1="7.739146" intensity="3.475355e-03" type="0"/>
    <Peak1D F1="7.677555" intensity="4.569033e-03" type="0"/>
    <Peak1D F1="7.643171" intensity="1.065922e-02" type="0"/>
    <Peak1D F1="7.639054" intensity="1.010403e-02" type="0"/>
    <Peak1D F1="7.601919" intensity="8.813940e-03" type="0"/>
    <Peak1D F1="7.582734" intensity="8.231864e-03" type="0"/>
    <Peak1D F1="7.529212" intensity="5.094321e-03" type="0"/>
    <Peak1D F1="7.511827" intensity="5.737237e-03" type="0"/>
    <Peak1D F1="7.504147" intensity="7.656865e-03" type="0"/>
    <Peak1D F1="7.483791" intensity="1.071699e-02" type="0"/>
    <Peak1D F1="7.466655" intensity="1.242440e-02" type="0"/>
    <Peak1D F1="7.443182" intensity="2.823537e-02" type="0"/>
    <Peak1D F1="7.412402" intensity="2.273779e-01" type="0"/>
    <Peak1D F1="7.406115" intensity="1.457407e+00" type="0"/>
    <Peak1D F1="7.401236" intensity="5.170657e-01" type="0"/>
    <Peak1D F1="7.389259" intensity="5.733747e-01" type="0"/>
    <Peak1D F1="7.384331" intensity="1.659808e+00" type="0"/>
    <Peak1D F1="7.377919" intensity="2.173540e-01" type="0"/>
    <Peak1D F1="7.356121" intensity="2.946469e-02" type="0"/>
    <Peak1D F1="7.334171" intensity="3.086584e-02" type="0"/>
    <Peak1D F1="7.287931" intensity="1.077191e-01" type="0"/>
    <Peak1D F1="7.284959" intensity="1.334920e-01" type="0"/>
    <Peak1D F1="7.279042" intensity="5.447484e-01" type="0"/>
    <Peak1D F1="7.270930" intensity="4.268256e-01" type="0"/>
    <Peak1D F1="7.261437" intensity="4.154366e-01" type="0"/>
    <Peak1D F1="7.253327" intensity="5.160127e-01" type="0"/>
    <Peak1D F1="7.247513" intensity="1.126935e-01" type="0"/>
    <Peak1D F1="7.184417" intensity="2.079694e+00" type="0"/>
    <Peak1D F1="7.171718" intensity="3.523099e-01" type="0"/>
    <Peak1D F1="7.163041" intensity="3.049993e+00" type="0"/>
    <Peak1D F1="7.157574" intensity="1.018255e+00" type="0"/>
    <Peak1D F1="7.146135" intensity="1.119459e+00" type="0"/>
    <Peak1D F1="7.140623" intensity="3.487735e+00" type="0"/>
    <Peak1D F1="7.131967" intensity="3.829472e-01" type="0"/>
    <Peak1D F1="7.108659" intensity="3.471423e-02" type="0"/>
    <Peak1D F1="7.081697" intensity="3.886408e-02" type="0"/>
    <Peak1D F1="7.060878" intensity="2.685334e-01" type="0"/>
    <Peak1D F1="7.054663" intensity="1.596975e+00" type="0"/>
    <Peak1D F1="7.049881" intensity="5.391773e-01" type="0"/>
    <Peak1D F1="7.037705" intensity="5.375678e-01" type="0"/>
    <Peak1D F1="7.032900" intensity="1.463372e+00" type="0"/>
    <Peak1D F1="7.026471" intensity="1.961010e-01" type="0"/>
    <Peak1D F1="7.009146" intensity="3.294731e-02" type="0"/>
    <Peak1D F1="6.985507" intensity="3.260864e-02" type="0"/>
    <Peak1D F1="6.963327" intensity="3.782262e-02" type="0"/>
    <Peak1D F1="6.943250" intensity="2.427326e-02" type="0"/>
    <Peak1D F1="6.935994" intensity="2.164141e-02" type="0"/>
    <Peak1D F1="6.930307" intensity="2.300794e-02" type="0"/>
    <Peak1D F1="6.920460" intensity="2.742483e-02" type="0"/>
    <Peak1D F1="6.908103" intensity="2.847594e-02" type="0"/>
    <Peak1D F1="6.894713" intensity="2.183379e-02" type="0"/>
    <Peak1D F1="6.885335" intensity="2.143343e-02" type="0"/>
    <Peak1D F1="6.840147" intensity="4.225418e-01" type="0"/>
    <Peak1D F1="6.831513" intensity="3.581697e+00" type="0"/>
    <Peak1D F1="6.825967" intensity="1.097514e+00" type="0"/>
    <Peak1D F1="6.814529" intensity="1.052779e+00" type="0"/>
    <Peak1D F1="6.809037" intensity="3.108609e+00" type="0"/>
    <Peak1D F1="6.800302" intensity="2.969779e-01" type="0"/>
    <Peak1D F1="6.782236" intensity="3.130865e-02" type="0"/>
    <Peak1D F1="6.774904" intensity="2.902208e-02" type="0"/>
    <Peak1D F1="6.765028" intensity="2.566215e-02" type="0"/>
    <Peak1D F1="6.742188" intensity="1.838166e-02" type="0"/>
    <Peak1D F1="6.726328" intensity="1.988705e-02" type="0"/>
    <Peak1D F1="6.719558" intensity="1.831832e-02" type="0"/>
    <Peak1D F1="6.712577" intensity="1.429042e-02" type="0"/>
    <Peak1D F1="6.703604" intensity="1.712559e-02" type="0"/>
    <Peak1D F1="6.690283" intensity="1.131628e-02" type="0"/>
    <Peak1D F1="6.680196" intensity="9.762170e-03" type="0"/>
    <Peak1D F1="6.658211" intensity="7.349621e-03" type="0"/>
    <Peak1D F1="6.632465" intensity="1.013120e-02" type="0"/>
    <Peak1D F1="6.611806" intensity="9.904255e-03" type="0"/>
    <Peak1D F1="6.604092" intensity="8.260700e-03" type="0"/>
    <Peak1D F1="6.568878" intensity="2.319709e-03" type="0"/>
    <Peak1D F1="6.539285" intensity="2.241180e-03" type="0"/>
    <Peak1D F1="6.460556" intensity="1.740740e-03" type="0"/>
    <Peak1D F1="6.419272" intensity="2.301718e-03" type="0"/>
    <Peak1D F1="6.394669" intensity="2.314097e-03" type="0"/>
    <Peak1D F1="5.274452" intensity="1.896913e-03" type="0"/>
    <Peak1D F1="5.223124" intensity="3.915679e-01" type="0"/>
    <Peak1D F1="4.998679" intensity="1.720716e-03" type="0"/>
    <Peak1D F1="4.868227" intensity="1.799050e-03" type="0"/>
    <Peak1D F1="4.626833" intensity="3.133216e-02" type="0"/>
    <Peak1D F1="4.615398" intensity="2.193851e-01" type="0"/>
    <Peak1D F1="4.075486" intensity="3.593237e-02" type="0"/>
    <Peak1D F1="4.057594" intensity="1.068793e-01" type="0"/>
    <Peak1D F1="4.039756" intensity="1.077890e-01" type="0"/>
    <Peak1D F1="4.021921" intensity="3.595326e-02" type="0"/>
    <Peak1D F1="3.979340" intensity="2.061601e-03" type="0"/>
    <Peak1D F1="3.923622" intensity="7.658379e-02" type="0"/>
    <Peak1D F1="3.891781" intensity="2.454065e-03" type="0"/>
    <Peak1D F1="3.875278" intensity="2.940757e-03" type="0"/>
    <Peak1D F1="3.847126" intensity="5.252240e-03" type="0"/>
    <Peak1D F1="3.838666" intensity="6.054807e-03" type="0"/>
    <Peak1D F1="3.746495" intensity="1.500000e+01" type="0"/>
    <Peak1D F1="3.724602" intensity="9.678791e-02" type="0"/>
    <Peak1D F1="3.721170" intensity="1.120415e-01" type="0"/>
    <Peak1D F1="3.701238" intensity="6.071481e-02" type="0"/>
    <Peak1D F1="3.692712" intensity="7.385832e-02" type="0"/>
    <Peak1D F1="3.672722" intensity="2.407602e-02" type="0"/>
    <Peak1D F1="3.659851" intensity="1.616291e-02" type="0"/>
    <Peak1D F1="3.618411" intensity="5.944135e-03" type="0"/>
    <Peak1D F1="3.593723" intensity="6.790317e-03" type="0"/>
    <Peak1D F1="3.572446" intensity="1.237152e-02" type="0"/>
    <Peak1D F1="3.564603" intensity="7.872176e-02" type="0"/>
    <Peak1D F1="3.506932" intensity="2.862954e-03" type="0"/>
    <Peak1D F1="3.476021" intensity="2.193381e-03" type="0"/>
    <Peak1D F1="3.431237" intensity="3.697137e-03" type="0"/>
    <Peak1D F1="3.415694" intensity="7.990125e-03" type="0"/>
    <Peak1D F1="3.396742" intensity="2.324877e-03" type="0"/>
    <Peak1D F1="3.386756" intensity="2.157633e-03" type="0"/>
    <Peak1D F1="3.168546" intensity="1.924949e-03" type="0"/>
    <Peak1D F1="3.110828" intensity="1.793358e-03" type="0"/>
    <Peak1D F1="2.881906" intensity="3.721286e-03" type="0"/>
    <Peak1D F1="2.810036" intensity="3.537374e-03" type="0"/>
    <Peak1D F1="2.301685" intensity="1.934597e-03" type="0"/>
    <Peak1D F1="2.281655" intensity="3.041929e-02" type="0"/>
    <Peak1D F1="2.218873" intensity="1.879294e-03" type="0"/>
    <Peak1D F1="2.131759" intensity="2.666481e-03" type="0"/>
    <Peak1D F1="2.097827" intensity="2.426416e-02" type="0"/>
    <Peak1D F1="2.024279" intensity="3.443686e-03" type="0"/>
    <Peak1D F1="1.971814" intensity="4.871788e-01" type="0"/>
    <Peak1D F1="1.944096" intensity="3.739319e-03" type="0"/>
    <Peak1D F1="1.931624" intensity="3.277014e-02" type="0"/>
    <Peak1D F1="1.917001" intensity="2.620825e-03" type="0"/>
    <Peak1D F1="1.808803" intensity="2.998815e-03" type="0"/>
    <Peak1D F1="1.795583" intensity="5.204488e-03" type="0"/>
    <Peak1D F1="1.787227" intensity="5.993842e-03" type="0"/>
    <Peak1D F1="1.778701" intensity="1.426822e-02" type="0"/>
    <Peak1D F1="1.769103" intensity="5.188853e-03" type="0"/>
    <Peak1D F1="1.762263" intensity="4.559507e-03" type="0"/>
    <Peak1D F1="1.743716" intensity="1.882137e-03" type="0"/>
    <Peak1D F1="1.630749" intensity="2.062632e-03" type="0"/>
    <Peak1D F1="1.607859" intensity="4.815056e-03" type="0"/>
    <Peak1D F1="1.586314" intensity="3.913565e-03" type="0"/>
    <Peak1D F1="1.485032" intensity="1.414387e+00" type="0"/>
    <Peak1D F1="1.428690" intensity="1.487951e-02" type="0"/>
    <Peak1D F1="1.352576" intensity="2.087067e-02" type="0"/>
    <Peak1D F1="1.342750" intensity="7.987362e-03" type="0"/>
    <Peak1D F1="1.320673" intensity="6.164110e-03" type="0"/>
    <Peak1D F1="1.261785" intensity="1.763432e-02" type="0"/>
    <Peak1D F1="1.244119" intensity="2.402053e-02" type="0"/>
    <Peak1D F1="1.212208" intensity="4.011488e-02" type="0"/>
    <Peak1D F1="1.203849" intensity="1.651113e-01" type="0"/>
    <Peak1D F1="1.185868" intensity="4.724741e-01" type="0"/>
    <Peak1D F1="1.181592" intensity="5.163498e-01" type="0"/>
    <Peak1D F1="1.168161" intensity="1.564112e-01" type="0"/>
    <Peak1D F1="1.153085" intensity="2.159541e-02" type="0"/>
    <Peak1D F1="1.144825" intensity="2.109595e-02" type="0"/>
    <Peak1D F1="1.139148" intensity="1.747922e-02" type="0"/>
    <Peak1D F1="1.135571" intensity="1.651934e-02" type="0"/>
    <Peak1D F1="1.131595" intensity="1.578839e-02" type="0"/>
    <Peak1D F1="1.121272" intensity="1.297106e-02" type="0"/>
    <Peak1D F1="1.115683" intensity="1.431997e-02" type="0"/>
    <Peak1D F1="1.098557" intensity="1.382922e-02" type="0"/>
    <Peak1D F1="1.079372" intensity="7.885593e-03" type="0"/>
    <Peak1D F1="1.060188" intensity="7.645200e-03" type="0"/>
    <Peak1D F1="1.038108" intensity="1.054497e-02" type="0"/>
    <Peak1D F1="1.016983" intensity="5.376447e-03" type="0"/>
    <Peak1D F1="1.009792" intensity="4.585385e-03" type="0"/>
    <Peak1D F1="0.987487" intensity="4.536160e-03" type="0"/>
    <Peak1D F1="0.918008" intensity="8.265156e-03" type="0"/>
    <Peak1D F1="0.903581" intensity="5.621007e-03" type="0"/>
    <Peak1D F1="0.895789" intensity="7.823220e-03" type="0"/>
    <Peak1D F1="0.886821" intensity="5.050995e-03" type="0"/>
    <Peak1D F1="0.820920" intensity="2.527152e-02" type="0"/>
    <Peak1D F1="0.807271" intensity="4.629555e-02" type="0"/>
    <Peak1D F1="0.802554" intensity="3.967114e-02" type="0"/>
    <Peak1D F1="0.797915" intensity="5.927523e-02" type="0"/>
    <Peak1D F1="0.790019" intensity="2.667880e-02" type="0"/>
    <Peak1D F1="0.781372" intensity="6.268740e-02" type="0"/>
    <Peak1D F1="0.770970" intensity="3.673815e-02" type="0"/>
    <Peak1D F1="0.760823" intensity="2.280372e-02" type="0"/>
    <Peak1D F1="0.754655" intensity="3.303158e-02" type="0"/>
    <Peak1D F1="0.684275" intensity="3.775101e-03" type="0"/>
    <Peak1D F1="0.666152" intensity="2.203461e-03" type="0"/>
    <Peak1D F1="0.536667" intensity="1.797262e-03" type="0"/>
    <Peak1D F1="-0.000157" intensity="1.673110e-02" type="0"/>
  </PeakList1D>
</PeakList>
