# Supplementary material for: Resolution of 9,10-Diketo[7]helicene and Its Use in One-Step Preparation of Helicene-Based D–A–D Push–Pull Systems
Source: J Org Chem. 2024 May 28;89(11):7495–502. doi: 10.1021/acs.joc.4c00135 (PMC11165575; doi:10.1021/acs.joc.4c00135)
Supplement: Supplementary file 2 — jo4c00135_si_002.zip [file jo4c00135_si_002.zip › Fidy/13c/11/pdata/1/auditp.txt]

##TITLE= Audit trail, TopSpin 3.5 pl 7
##JCAMPDX= 5.01
##ORIGIN= Bruker BioSpin GmbH
##OWNER= gamos
$$ /opt/topspin3.5pl7/data/gamos/data/kosak/nmr/MK_220D2_pure/11/pdata/1/auditp.txt
##AUDIT TRAIL=  $$ (NUMBER, WHEN, WHO, WHERE, PROCESS, VERSION, WHAT)
(   1,<2022-10-18 01:58:52.481 +0200>,<gamos>,<CZC5400LYD>,<go4>,<TopSpin 3.5.7>,
      <created by zg
	started at 2022-10-17 16:27:33.850 +0200,
	POWCHK enabled, PULCHK disabled,
       configuration hash MD5:
       E7 DE 2C 8B 2D 48 B2 B7 41 96 53 C1 19 F6 40 8D
       data hash MD5: 64K
       D6 05 5B 5D E9 6E 1E 71 90 9A 5C F9 B6 FE 64 5C>)
(   2,<2022-10-18 01:58:52.513 +0200>,<gamos>,<CZC5400LYD>,<audit>,<TopSpin 3.5.7>,
      <user comment:
       ICON-NMR User ID: kosak
       data hash MD5: 64K
       D6 05 5B 5D E9 6E 1E 71 90 9A 5C F9 B6 FE 64 5C>)
(   3,<2022-10-18 01:58:52.880 +0200>,<gamos>,<CZC5400LYD>,<proc1d>,<TopSpin 3.5.7>,
      <Start of raw data processing
       ef LB = 1 FT_mod = 6 PKNL = 1 SI = 32K 
       data hash MD5: 32K
       65 FC C4 43 C4 A0 8B 75 72 9C E0 A5 D8 8B 4D 3B>)
(   4,<2022-10-18 01:58:53.032 +0200>,<gamos>,<CZC5400LYD>,<proc1d>,<TopSpin 3.5.7>,
      <apk 
       data hash MD5: 32K
       31 F2 BA B3 AF A2 D1 1F B0 64 E4 F6 77 DD A7 A6>)
(   5,<2022-10-18 01:58:53.087 +0200>,<gamos>,<CZC5400LYD>,<proc1d>,<TopSpin 3.5.7>,
      <abs ABSG = 5 
       data hash MD5: 32K
       B3 79 BB EB 0D 80 51 6C E7 ED A0 33 01 5A D3 BF>)
##END=

$$ hash MD5
$$ 15 13 A6 CF D2 65 CF 7B E7 D2 28 AC 4B E7 F5 64
