# Supplementary material for: Resolution of 9,10-Diketo[7]helicene and Its Use in One-Step Preparation of Helicene-Based D–A–D Push–Pull Systems
Source: J Org Chem. 2024 May 28;89(11):7495–502. doi: 10.1021/acs.joc.4c00135 (PMC11165575; doi:10.1021/acs.joc.4c00135)
Supplement: Supplementary file 2 — jo4c00135_si_002.zip [file jo4c00135_si_002.zip › Fidy/13c/11/pdata/1/peaklist.xml]

<?xml version="1.0" encoding="UTF-8"?>
<PeakList>
  <PeakList1D>
    <PeakList1DHeader creator="gamos" date="2022-10-18T01:58:53.103+02:00" expNo="11" name="MK_220D2_pure" owner="" procNo="1" source="/opt/topspin3.5pl7/data/gamos/data/kosak/nmr">
      <PeakPickDetails>F1=219.460297ppm, F2=-19.460289ppm, MI=0.00cm, MAXI=10000.00cm, PC=1.400
      </PeakPickDetails>
    </PeakList1DHeader>
    <Peak1D F1="165.303619" intensity="1.509847e-01" type="0"/>
    <Peak1D F1="156.248642" intensity="4.829322e+00" type="0"/>
    <Peak1D F1="151.662399" intensity="1.712501e+00" type="0"/>
    <Peak1D F1="148.636551" intensity="2.128161e+00" type="0"/>
    <Peak1D F1="140.596252" intensity="4.046990e+00" type="0"/>
    <Peak1D F1="133.791870" intensity="1.530221e-01" type="0"/>
    <Peak1D F1="132.105759" intensity="1.938198e+00" type="0"/>
    <Peak1D F1="132.018066" intensity="5.168005e+00" type="0"/>
    <Peak1D F1="129.789612" intensity="1.893517e+00" type="0"/>
    <Peak1D F1="129.756424" intensity="6.190759e-01" type="0"/>
    <Peak1D F1="127.717690" intensity="2.098299e+00" type="0"/>
    <Peak1D F1="127.351898" intensity="1.500000e+01" type="0"/>
    <Peak1D F1="125.958611" intensity="2.396540e+00" type="0"/>
    <Peak1D F1="118.966553" intensity="5.067762e+00" type="0"/>
    <Peak1D F1="115.096054" intensity="1.438636e-01" type="0"/>
    <Peak1D F1="114.824242" intensity="1.321594e+01" type="0"/>
    <Peak1D F1="77.346458" intensity="3.919324e+01" type="0"/>
    <Peak1D F1="77.232193" intensity="1.611157e+00" type="0"/>
    <Peak1D F1="77.028763" intensity="4.104699e+01" type="0"/>
    <Peak1D F1="76.711136" intensity="3.938333e+01" type="0"/>
    <Peak1D F1="62.756855" intensity="2.292604e-01" type="0"/>
    <Peak1D F1="60.413265" intensity="1.885619e-01" type="0"/>
    <Peak1D F1="55.519508" intensity="9.791245e+00" type="0"/>
    <Peak1D F1="29.713810" intensity="4.306247e-01" type="0"/>
    <Peak1D F1="14.215616" intensity="2.246294e-01" type="0"/>
  </PeakList1D>
</PeakList>
