# Supplementary material for: Resolution of 9,10-Diketo[7]helicene and Its Use in One-Step Preparation of Helicene-Based D–A–D Push–Pull Systems
Source: J Org Chem. 2024 May 28;89(11):7495–502. doi: 10.1021/acs.joc.4c00135 (PMC11165575; doi:10.1021/acs.joc.4c00135)
Supplement: Supplementary file 2 — jo4c00135_si_002.zip [file jo4c00135_si_002.zip › Fidy/15b/1/pdata/1/auditp.txt]

##TITLE= Audit trail, TopSpin 3.5 pl 7
##JCAMPDX= 5.01
##ORIGIN= Bruker BioSpin GmbH
##OWNER= gamos
$$ /opt/topspin3.5pl7/data/gamos/data/beranek/nmr/TB-2082/1/pdata/1/auditp.txt
##AUDIT TRAIL=  $$ (NUMBER, WHEN, WHO, WHERE, PROCESS, VERSION, WHAT)
(   1,<2023-01-10 08:11:05.688 +0100>,<gamos>,<CZC5400LYD>,<go4>,<TopSpin 3.5.7>,
      <created by zg
	started at 2023-01-10 08:09:30.994 +0100,
	POWCHK enabled, PULCHK disabled,
       configuration hash MD5:
       E7 DE 2C 8B 2D 48 B2 B7 41 96 53 C1 19 F6 40 8D
       data hash MD5: 64K
       03 43 C4 67 A2 05 6B 97 E4 88 9C 3C 8B 14 4F 53>)
(   2,<2023-01-10 08:11:05.730 +0100>,<gamos>,<CZC5400LYD>,<audit>,<TopSpin 3.5.7>,
      <user comment:
       ICON-NMR User ID: beranek
       data hash MD5: 64K
       03 43 C4 67 A2 05 6B 97 E4 88 9C 3C 8B 14 4F 53>)
(   3,<2023-01-10 08:11:06.144 +0100>,<gamos>,<CZC5400LYD>,<proc1d>,<TopSpin 3.5.7>,
      <Start of raw data processing
       ef LB = 0.3 FT_mod = 6 PKNL = 1 SI = 64K 
       data hash MD5: 64K
       3C A4 DE 16 D9 2F 5D 05 BA F4 31 95 CA CF 98 54>)
(   4,<2023-01-10 08:11:06.379 +0100>,<gamos>,<CZC5400LYD>,<proc1d>,<TopSpin 3.5.7>,
      <apk 
       data hash MD5: 64K
       19 F1 7A 99 C2 F5 ED 24 4B 9B 9B 10 94 4D 8B 5B>)
(   5,<2023-01-10 08:11:06.430 +0100>,<gamos>,<CZC5400LYD>,<proc1d>,<TopSpin 3.5.7>,
      <abs ABSG = 5 
       data hash MD5: 64K
       D7 8C A7 3A 6B 1E E0 E3 7B 40 14 07 87 25 84 09>)
##END=

$$ hash MD5
$$ 5A 8E 5C EC 9C 09 9B 0D 80 95 04 2A 3D E2 B7 7B
