# Supplementary material for: Resolution of 9,10-Diketo[7]helicene and Its Use in One-Step Preparation of Helicene-Based D–A–D Push–Pull Systems
Source: J Org Chem. 2024 May 28;89(11):7495–502. doi: 10.1021/acs.joc.4c00135 (PMC11165575; doi:10.1021/acs.joc.4c00135)
Supplement: Supplementary file 2 — jo4c00135_si_002.zip [file jo4c00135_si_002.zip › Fidy/15b/1/pdata/1/intrng]

P 0
7.778652   7.524116
7.523810   6.829260
6.828954   6.483360
4.184896   3.880247
3.526097   3.163390
2.092994   1.810652
1.698815   0.961791
0.961485   0.593890
