# Supplementary material for: Resolution of 9,10-Diketo[7]helicene and Its Use in One-Step Preparation of Helicene-Based D–A–D Push–Pull Systems
Source: J Org Chem. 2024 May 28;89(11):7495–502. doi: 10.1021/acs.joc.4c00135 (PMC11165575; doi:10.1021/acs.joc.4c00135)
Supplement: Supplementary file 2 — jo4c00135_si_002.zip [file jo4c00135_si_002.zip › Fidy/15b/1/pdata/1/peaklist.xml]

<?xml version="1.0" encoding="UTF-8"?>
<PeakList>
  <PeakList1D>
    <PeakList1DHeader creator="gamos" date="2023-01-10T08:11:06.446+01:00" expNo="1" name="TB-2082" owner="" procNo="1" source="/opt/topspin3.5pl7/data/gamos/data/beranek/nmr">
      <PeakPickDetails>F1=16.093700ppm, F2=-3.931841ppm, MI=0.00cm, MAXI=10000.00cm, PC=1.000
      </PeakPickDetails>
    </PeakList1DHeader>
    <Peak1D F1="12.340940" intensity="6.221318e-02" type="0"/>
    <Peak1D F1="8.107200" intensity="5.974557e-02" type="0"/>
    <Peak1D F1="8.062446" intensity="7.991683e-02" type="0"/>
    <Peak1D F1="8.023499" intensity="7.503362e-02" type="0"/>
    <Peak1D F1="7.922288" intensity="8.576050e-02" type="0"/>
    <Peak1D F1="7.899014" intensity="6.251837e-02" type="0"/>
    <Peak1D F1="7.878437" intensity="6.061087e-02" type="0"/>
    <Peak1D F1="7.839187" intensity="8.517969e-02" type="0"/>
    <Peak1D F1="7.793029" intensity="8.008236e-02" type="0"/>
    <Peak1D F1="7.698466" intensity="4.710139e-01" type="0"/>
    <Peak1D F1="7.688294" intensity="1.543520e-01" type="0"/>
    <Peak1D F1="7.658503" intensity="5.065098e-01" type="0"/>
    <Peak1D F1="7.644134" intensity="2.031448e-01" type="0"/>
    <Peak1D F1="7.622359" intensity="2.409866e-01" type="0"/>
    <Peak1D F1="7.601647" intensity="1.196169e-01" type="0"/>
    <Peak1D F1="7.570624" intensity="3.615516e-01" type="0"/>
    <Peak1D F1="7.559570" intensity="4.301808e-01" type="0"/>
    <Peak1D F1="7.551217" intensity="4.645739e-01" type="0"/>
    <Peak1D F1="7.546304" intensity="4.347334e-01" type="0"/>
    <Peak1D F1="7.476033" intensity="1.643184e-01" type="0"/>
    <Peak1D F1="7.456428" intensity="8.122255e-01" type="0"/>
    <Peak1D F1="7.449031" intensity="1.041466e+00" type="0"/>
    <Peak1D F1="7.443246" intensity="6.641688e-01" type="0"/>
    <Peak1D F1="7.434091" intensity="7.339582e-01" type="0"/>
    <Peak1D F1="7.424947" intensity="7.095378e-01" type="0"/>
    <Peak1D F1="7.415991" intensity="8.087001e-01" type="0"/>
    <Peak1D F1="7.388605" intensity="1.943726e-01" type="0"/>
    <Peak1D F1="7.360975" intensity="6.933542e-01" type="0"/>
    <Peak1D F1="7.357682" intensity="6.721911e-01" type="0"/>
    <Peak1D F1="7.349566" intensity="1.035270e+00" type="0"/>
    <Peak1D F1="7.343728" intensity="1.120350e+00" type="0"/>
    <Peak1D F1="7.326659" intensity="1.722340e+00" type="0"/>
    <Peak1D F1="7.320166" intensity="1.371606e+00" type="0"/>
    <Peak1D F1="7.310145" intensity="9.314761e-01" type="0"/>
    <Peak1D F1="7.273948" intensity="5.814328e+00" type="0"/>
    <Peak1D F1="7.256996" intensity="5.343496e+00" type="0"/>
    <Peak1D F1="7.252295" intensity="1.088559e+01" type="0"/>
    <Peak1D F1="7.245427" intensity="2.503495e+00" type="0"/>
    <Peak1D F1="7.238787" intensity="3.567228e+00" type="0"/>
    <Peak1D F1="7.232258" intensity="6.661184e+00" type="0"/>
    <Peak1D F1="7.226985" intensity="2.280370e+00" type="0"/>
    <Peak1D F1="7.218759" intensity="4.355447e+00" type="0"/>
    <Peak1D F1="7.208506" intensity="2.369192e+00" type="0"/>
    <Peak1D F1="7.203348" intensity="1.479807e+00" type="0"/>
    <Peak1D F1="7.190341" intensity="7.972779e+01" type="0"/>
    <Peak1D F1="7.168174" intensity="3.847825e-01" type="0"/>
    <Peak1D F1="7.155051" intensity="3.435150e-01" type="0"/>
    <Peak1D F1="7.140843" intensity="1.230325e+00" type="0"/>
    <Peak1D F1="7.135669" intensity="9.258473e-01" type="0"/>
    <Peak1D F1="7.119602" intensity="2.464262e+00" type="0"/>
    <Peak1D F1="7.107067" intensity="6.303315e+00" type="0"/>
    <Peak1D F1="7.104201" intensity="8.965891e+00" type="0"/>
    <Peak1D F1="7.098731" intensity="5.778823e+00" type="0"/>
    <Peak1D F1="7.085464" intensity="6.162172e+00" type="0"/>
    <Peak1D F1="7.083012" intensity="5.923879e+00" type="0"/>
    <Peak1D F1="7.076531" intensity="5.440005e+00" type="0"/>
    <Peak1D F1="7.057931" intensity="5.110053e+00" type="0"/>
    <Peak1D F1="7.042417" intensity="1.770057e+00" type="0"/>
    <Peak1D F1="7.039270" intensity="2.248745e+00" type="0"/>
    <Peak1D F1="7.036881" intensity="2.225412e+00" type="0"/>
    <Peak1D F1="7.021397" intensity="4.829700e-01" type="0"/>
    <Peak1D F1="7.004380" intensity="7.886715e-01" type="0"/>
    <Peak1D F1="6.987354" intensity="7.372793e-01" type="0"/>
    <Peak1D F1="6.980479" intensity="4.868746e+00" type="0"/>
    <Peak1D F1="6.975389" intensity="1.564900e+00" type="0"/>
    <Peak1D F1="6.963430" intensity="2.996349e+00" type="0"/>
    <Peak1D F1="6.958843" intensity="7.194821e+00" type="0"/>
    <Peak1D F1="6.941987" intensity="2.174969e+00" type="0"/>
    <Peak1D F1="6.937191" intensity="2.279797e+00" type="0"/>
    <Peak1D F1="6.929429" intensity="5.976528e-01" type="0"/>
    <Peak1D F1="6.926362" intensity="7.221017e-01" type="0"/>
    <Peak1D F1="6.913492" intensity="1.776978e+00" type="0"/>
    <Peak1D F1="6.897081" intensity="1.493532e+00" type="0"/>
    <Peak1D F1="6.892348" intensity="1.299639e+00" type="0"/>
    <Peak1D F1="6.878804" intensity="5.263454e-01" type="0"/>
    <Peak1D F1="6.853191" intensity="1.539608e-01" type="0"/>
    <Peak1D F1="6.804668" intensity="7.364858e-02" type="0"/>
    <Peak1D F1="6.756617" intensity="6.315418e-02" type="0"/>
    <Peak1D F1="6.645075" intensity="1.008131e+00" type="0"/>
    <Peak1D F1="6.604497" intensity="8.774172e-01" type="0"/>
    <Peak1D F1="6.288850" intensity="6.425440e-02" type="0"/>
    <Peak1D F1="5.230098" intensity="8.579214e-01" type="0"/>
    <Peak1D F1="4.611507" intensity="2.202195e-01" type="0"/>
    <Peak1D F1="4.592809" intensity="5.227573e-01" type="0"/>
    <Peak1D F1="4.574872" intensity="2.398416e-01" type="0"/>
    <Peak1D F1="4.079397" intensity="7.341850e-01" type="0"/>
    <Peak1D F1="4.061537" intensity="2.227306e+00" type="0"/>
    <Peak1D F1="4.043672" intensity="2.265093e+00" type="0"/>
    <Peak1D F1="4.025861" intensity="7.697253e-01" type="0"/>
    <Peak1D F1="3.886967" intensity="1.333024e-01" type="0"/>
    <Peak1D F1="3.701017" intensity="2.358921e-01" type="0"/>
    <Peak1D F1="3.693852" intensity="6.967993e-02" type="0"/>
    <Peak1D F1="3.677082" intensity="1.599226e-01" type="0"/>
    <Peak1D F1="3.598374" intensity="1.795290e-01" type="0"/>
    <Peak1D F1="3.422585" intensity="5.694102e-01" type="0"/>
    <Peak1D F1="3.383477" intensity="8.854773e-02" type="0"/>
    <Peak1D F1="3.343651" intensity="5.716069e-01" type="0"/>
    <Peak1D F1="3.330017" intensity="6.423484e-01" type="0"/>
    <Peak1D F1="3.324822" intensity="6.439478e-01" type="0"/>
    <Peak1D F1="3.311625" intensity="5.930604e-01" type="0"/>
    <Peak1D F1="3.290027" intensity="1.302552e-01" type="0"/>
    <Peak1D F1="3.271355" intensity="8.852503e-02" type="0"/>
    <Peak1D F1="3.015626" intensity="7.178999e-02" type="0"/>
    <Peak1D F1="2.997099" intensity="7.600483e-02" type="0"/>
    <Peak1D F1="2.285739" intensity="3.979500e-01" type="0"/>
    <Peak1D F1="2.102326" intensity="3.333805e-01" type="0"/>
    <Peak1D F1="1.989118" intensity="1.720705e-01" type="0"/>
    <Peak1D F1="1.975812" intensity="1.024370e+01" type="0"/>
    <Peak1D F1="1.965846" intensity="3.905523e-01" type="0"/>
    <Peak1D F1="1.937804" intensity="1.345637e+00" type="0"/>
    <Peak1D F1="1.800057" intensity="7.413900e-02" type="0"/>
    <Peak1D F1="1.792066" intensity="8.181991e-02" type="0"/>
    <Peak1D F1="1.783883" intensity="2.142973e-01" type="0"/>
    <Peak1D F1="1.767097" intensity="8.880056e-02" type="0"/>
    <Peak1D F1="1.567708" intensity="1.163948e-01" type="0"/>
    <Peak1D F1="1.473986" intensity="1.500000e+01" type="0"/>
    <Peak1D F1="1.393997" intensity="3.220787e-01" type="0"/>
    <Peak1D F1="1.357479" intensity="6.659415e-01" type="0"/>
    <Peak1D F1="1.329724" intensity="1.819625e-01" type="0"/>
    <Peak1D F1="1.312113" intensity="1.490066e-01" type="0"/>
    <Peak1D F1="1.207907" intensity="3.032921e+00" type="0"/>
    <Peak1D F1="1.190022" intensity="6.643012e+00" type="0"/>
    <Peak1D F1="1.184634" intensity="3.466791e+00" type="0"/>
    <Peak1D F1="1.172213" intensity="3.081691e+00" type="0"/>
    <Peak1D F1="1.157071" intensity="3.883731e-01" type="0"/>
    <Peak1D F1="1.147124" intensity="1.081497e+00" type="0"/>
    <Peak1D F1="1.097068" intensity="6.081303e-01" type="0"/>
    <Peak1D F1="1.038612" intensity="1.465438e-01" type="0"/>
    <Peak1D F1="1.030140" intensity="1.771080e-01" type="0"/>
    <Peak1D F1="1.012236" intensity="2.042997e-01" type="0"/>
    <Peak1D F1="0.994156" intensity="1.387858e-01" type="0"/>
    <Peak1D F1="0.967854" intensity="8.468457e-02" type="0"/>
    <Peak1D F1="0.951416" intensity="8.405225e-02" type="0"/>
    <Peak1D F1="0.919486" intensity="1.059570e-01" type="0"/>
    <Peak1D F1="0.889058" intensity="1.057890e-01" type="0"/>
    <Peak1D F1="0.878259" intensity="1.353387e-01" type="0"/>
    <Peak1D F1="0.859629" intensity="2.441939e-01" type="0"/>
    <Peak1D F1="0.845294" intensity="3.449877e-01" type="0"/>
    <Peak1D F1="0.828025" intensity="4.965058e-01" type="0"/>
    <Peak1D F1="0.813365" intensity="6.173337e-01" type="0"/>
    <Peak1D F1="0.801753" intensity="4.462593e-01" type="0"/>
    <Peak1D F1="0.794817" intensity="3.828225e-01" type="0"/>
    <Peak1D F1="0.785161" intensity="4.736394e-01" type="0"/>
    <Peak1D F1="0.774144" intensity="2.216796e-01" type="0"/>
    <Peak1D F1="0.758455" intensity="2.217783e-01" type="0"/>
    <Peak1D F1="0.660740" intensity="6.774727e-02" type="0"/>
    <Peak1D F1="-0.000148" intensity="1.055547e+00" type="0"/>
  </PeakList1D>
</PeakList>
