# Supplementary material for: Resolution of 9,10-Diketo[7]helicene and Its Use in One-Step Preparation of Helicene-Based D–A–D Push–Pull Systems
Source: J Org Chem. 2024 May 28;89(11):7495–502. doi: 10.1021/acs.joc.4c00135 (PMC11165575; doi:10.1021/acs.joc.4c00135)
Supplement: Supplementary file 2 — jo4c00135_si_002.zip [file jo4c00135_si_002.zip › Fidy/15c/1/pdata/1/auditp.txt]

##TITLE= Audit trail, TopSpin 3.5 pl 7
##JCAMPDX= 5.01
##ORIGIN= Bruker BioSpin GmbH
##OWNER= gamos
$$ /opt/topspin3.5pl7/data/gamos/data/beranek/nmr/TB-2059-char/1/pdata/1/auditp.txt
##AUDIT TRAIL=  $$ (NUMBER, WHEN, WHO, WHERE, PROCESS, VERSION, WHAT)
(   1,<2022-11-16 16:23:08.668 +0100>,<gamos>,<CZC5400LYD>,<go4>,<TopSpin 3.5.7>,
      <created by zg
	started at 2022-11-16 16:21:33.909 +0100,
	POWCHK enabled, PULCHK disabled,
       configuration hash MD5:
       E7 DE 2C 8B 2D 48 B2 B7 41 96 53 C1 19 F6 40 8D
       data hash MD5: 64K
       5C D3 9F 8D 0E 7C 02 8D F3 21 05 A3 69 7C 21 00>)
(   2,<2022-11-16 16:23:08.710 +0100>,<gamos>,<CZC5400LYD>,<audit>,<TopSpin 3.5.7>,
      <user comment:
       ICON-NMR User ID: beranek
       data hash MD5: 64K
       5C D3 9F 8D 0E 7C 02 8D F3 21 05 A3 69 7C 21 00>)
(   3,<2022-11-16 16:23:09.092 +0100>,<gamos>,<CZC5400LYD>,<proc1d>,<TopSpin 3.5.7>,
      <Start of raw data processing
       ef LB = 0.3 FT_mod = 6 PKNL = 1 SI = 64K 
       data hash MD5: 64K
       1B 5A 4A 1D 39 5D 97 6F 3C 98 AC 3C B5 CC 03 02>)
(   4,<2022-11-16 16:23:09.339 +0100>,<gamos>,<CZC5400LYD>,<proc1d>,<TopSpin 3.5.7>,
      <apk 
       data hash MD5: 64K
       25 D5 8F 8C 11 02 92 94 04 4C 74 18 C0 B7 20 9B>)
(   5,<2022-11-16 16:23:09.410 +0100>,<gamos>,<CZC5400LYD>,<proc1d>,<TopSpin 3.5.7>,
      <abs ABSG = 5 
       data hash MD5: 64K
       BB 43 90 2E B3 C3 C4 4C BA D1 8E 9B 76 7F B2 7C>)
##END=

$$ hash MD5
$$ 0C 79 32 D3 97 4D 88 56 0A F5 CA 6C 11 AE D8 51
