# Supplementary material for: Resolution of 9,10-Diketo[7]helicene and Its Use in One-Step Preparation of Helicene-Based D–A–D Push–Pull Systems
Source: J Org Chem. 2024 May 28;89(11):7495–502. doi: 10.1021/acs.joc.4c00135 (PMC11165575; doi:10.1021/acs.joc.4c00135)
Supplement: Supplementary file 2 — jo4c00135_si_002.zip [file jo4c00135_si_002.zip › Fidy/15c/1/pdata/1/parm.txt]

Current Data Parameters
NAME       TB-2059-char              
EXPNO                 1              
PROCNO                1              

F2 - Acquisition Parameters
Date_          20221116              
Time              16.23 h            
INSTRUM           spect              
PROBHD   Z116098_0449 (              
PULPROG            zg30              
TD                65536              
SOLVENT           CDCl3              
NS                   16              
DS                    2              
SWH            8012.820 Hz           
FIDRES         0.244532 Hz           
AQ            4.0894465 sec          
RG               203.67              
DW               62.400 usec         
DE                 6.50 usec         
TE                298.1 K            
D1           1.00000000 sec          
TD0                   1              
SFO1        400.1324708 MHz          
NUC1                 1H              
P1                 9.75 usec         
PLW1        16.00000000 W            

F2 - Processing parameters
SI                65536              
SF          400.1300377 MHz          
WDW                  EM              
SSB      0              
LB                 0.30 Hz           
GB       0              
PC                 1.00              
