# Supplementary material for: Resolution of 9,10-Diketo[7]helicene and Its Use in One-Step Preparation of Helicene-Based D–A–D Push–Pull Systems
Source: J Org Chem. 2024 May 28;89(11):7495–502. doi: 10.1021/acs.joc.4c00135 (PMC11165575; doi:10.1021/acs.joc.4c00135)
Supplement: Supplementary file 2 — jo4c00135_si_002.zip [file jo4c00135_si_002.zip › Fidy/15c/1/pdata/1/peaklist.xml]

<?xml version="1.0" encoding="UTF-8"?>
<PeakList>
  <PeakList1D>
    <PeakList1DHeader creator="gamos" date="2022-11-16T16:23:09.426+01:00" expNo="1" name="TB-2059-char" owner="" procNo="1" source="/opt/topspin3.5pl7/data/gamos/data/beranek/nmr">
      <PeakPickDetails>F1=16.093670ppm, F2=-3.931871ppm, MI=0.00cm, MAXI=10000.00cm, PC=1.000
      </PeakPickDetails>
    </PeakList1DHeader>
    <Peak1D F1="13.383205" intensity="4.994934e-03" type="0"/>
    <Peak1D F1="11.376927" intensity="4.857646e-03" type="0"/>
    <Peak1D F1="10.185991" intensity="4.874049e-03" type="0"/>
    <Peak1D F1="10.041223" intensity="4.624942e-03" type="0"/>
    <Peak1D F1="8.383284" intensity="5.222882e-03" type="0"/>
    <Peak1D F1="8.092266" intensity="4.802410e-03" type="0"/>
    <Peak1D F1="8.013124" intensity="4.672138e-03" type="0"/>
    <Peak1D F1="7.952513" intensity="5.476346e-03" type="0"/>
    <Peak1D F1="7.891645" intensity="4.833348e-03" type="0"/>
    <Peak1D F1="7.880118" intensity="5.559848e-03" type="0"/>
    <Peak1D F1="7.861106" intensity="4.889641e-03" type="0"/>
    <Peak1D F1="7.835011" intensity="5.642039e-03" type="0"/>
    <Peak1D F1="7.806947" intensity="5.168357e-03" type="0"/>
    <Peak1D F1="7.779620" intensity="6.202172e-03" type="0"/>
    <Peak1D F1="7.753852" intensity="5.761990e-03" type="0"/>
    <Peak1D F1="7.733907" intensity="6.593590e-03" type="0"/>
    <Peak1D F1="7.695508" intensity="6.085797e-03" type="0"/>
    <Peak1D F1="7.682650" intensity="6.642628e-03" type="0"/>
    <Peak1D F1="7.657085" intensity="7.380195e-03" type="0"/>
    <Peak1D F1="7.627185" intensity="8.228499e-03" type="0"/>
    <Peak1D F1="7.608284" intensity="8.714719e-03" type="0"/>
    <Peak1D F1="7.587418" intensity="9.220648e-03" type="0"/>
    <Peak1D F1="7.568573" intensity="1.295142e-02" type="0"/>
    <Peak1D F1="7.563241" intensity="1.422365e-02" type="0"/>
    <Peak1D F1="7.545633" intensity="1.446603e-02" type="0"/>
    <Peak1D F1="7.535233" intensity="1.648444e-02" type="0"/>
    <Peak1D F1="7.513292" intensity="1.972387e-02" type="0"/>
    <Peak1D F1="7.459158" intensity="2.365349e-02" type="0"/>
    <Peak1D F1="7.449090" intensity="4.790654e-02" type="0"/>
    <Peak1D F1="7.438989" intensity="2.360173e-02" type="0"/>
    <Peak1D F1="7.414026" intensity="2.035543e-02" type="0"/>
    <Peak1D F1="7.391356" intensity="2.220422e-02" type="0"/>
    <Peak1D F1="7.347208" intensity="3.084435e-02" type="0"/>
    <Peak1D F1="7.333223" intensity="3.408384e-02" type="0"/>
    <Peak1D F1="7.322618" intensity="3.669667e-02" type="0"/>
    <Peak1D F1="7.294950" intensity="5.060830e-02" type="0"/>
    <Peak1D F1="7.291284" intensity="5.274835e-02" type="0"/>
    <Peak1D F1="7.274245" intensity="6.523492e-02" type="0"/>
    <Peak1D F1="7.258034" intensity="6.793375e-02" type="0"/>
    <Peak1D F1="7.221496" intensity="2.839580e-01" type="0"/>
    <Peak1D F1="7.214535" intensity="1.607625e+00" type="0"/>
    <Peak1D F1="7.209504" intensity="6.233515e-01" type="0"/>
    <Peak1D F1="7.197274" intensity="7.550266e-01" type="0"/>
    <Peak1D F1="7.190299" intensity="6.551576e+00" type="0"/>
    <Peak1D F1="7.166472" intensity="8.215698e-02" type="0"/>
    <Peak1D F1="7.150867" intensity="5.091788e-02" type="0"/>
    <Peak1D F1="7.139701" intensity="5.701651e-02" type="0"/>
    <Peak1D F1="7.128586" intensity="5.405006e-02" type="0"/>
    <Peak1D F1="7.113572" intensity="1.068548e-01" type="0"/>
    <Peak1D F1="7.107952" intensity="9.096962e-02" type="0"/>
    <Peak1D F1="7.095177" intensity="1.076323e-01" type="0"/>
    <Peak1D F1="7.068751" intensity="4.180872e-01" type="0"/>
    <Peak1D F1="7.060095" intensity="3.067151e+00" type="0"/>
    <Peak1D F1="7.054610" intensity="1.075492e+00" type="0"/>
    <Peak1D F1="7.043262" intensity="1.168866e+00" type="0"/>
    <Peak1D F1="7.037673" intensity="3.698178e+00" type="0"/>
    <Peak1D F1="7.029050" intensity="4.295137e-01" type="0"/>
    <Peak1D F1="7.011655" intensity="1.140255e-01" type="0"/>
    <Peak1D F1="7.003391" intensity="1.158943e-01" type="0"/>
    <Peak1D F1="6.993859" intensity="1.105460e-01" type="0"/>
    <Peak1D F1="6.986566" intensity="1.104061e-01" type="0"/>
    <Peak1D F1="6.980836" intensity="1.249098e-01" type="0"/>
    <Peak1D F1="6.971477" intensity="1.187942e-01" type="0"/>
    <Peak1D F1="6.963007" intensity="6.027987e-02" type="0"/>
    <Peak1D F1="6.958020" intensity="7.976896e-02" type="0"/>
    <Peak1D F1="6.949066" intensity="7.568099e-02" type="0"/>
    <Peak1D F1="6.926288" intensity="7.003358e-02" type="0"/>
    <Peak1D F1="6.920192" intensity="4.471798e-02" type="0"/>
    <Peak1D F1="6.913469" intensity="4.896277e-02" type="0"/>
    <Peak1D F1="6.899963" intensity="6.304599e-02" type="0"/>
    <Peak1D F1="6.891279" intensity="5.544875e-02" type="0"/>
    <Peak1D F1="6.883717" intensity="7.051492e-02" type="0"/>
    <Peak1D F1="6.878638" intensity="7.923944e-02" type="0"/>
    <Peak1D F1="6.862486" intensity="8.254490e-02" type="0"/>
    <Peak1D F1="6.824451" intensity="5.562783e-01" type="0"/>
    <Peak1D F1="6.815888" intensity="3.739889e+00" type="0"/>
    <Peak1D F1="6.810315" intensity="1.394607e+00" type="0"/>
    <Peak1D F1="6.804978" intensity="2.012084e+00" type="0"/>
    <Peak1D F1="6.799258" intensity="1.546547e+00" type="0"/>
    <Peak1D F1="6.793437" intensity="3.176390e+00" type="0"/>
    <Peak1D F1="6.788045" intensity="7.928009e-01" type="0"/>
    <Peak1D F1="6.782784" intensity="1.734771e+00" type="0"/>
    <Peak1D F1="6.775753" intensity="2.816307e-01" type="0"/>
    <Peak1D F1="6.768058" intensity="1.408877e-01" type="0"/>
    <Peak1D F1="6.748989" intensity="1.319061e-01" type="0"/>
    <Peak1D F1="6.745043" intensity="1.529156e-01" type="0"/>
    <Peak1D F1="6.738903" intensity="1.066382e-01" type="0"/>
    <Peak1D F1="6.733532" intensity="8.398175e-02" type="0"/>
    <Peak1D F1="6.728146" intensity="9.918889e-02" type="0"/>
    <Peak1D F1="6.722014" intensity="7.934210e-02" type="0"/>
    <Peak1D F1="6.716299" intensity="7.049182e-02" type="0"/>
    <Peak1D F1="6.685462" intensity="2.584014e-02" type="0"/>
    <Peak1D F1="6.673794" intensity="1.935990e-02" type="0"/>
    <Peak1D F1="6.659996" intensity="1.654572e-02" type="0"/>
    <Peak1D F1="6.654639" intensity="1.658962e-02" type="0"/>
    <Peak1D F1="6.619060" intensity="1.628898e-02" type="0"/>
    <Peak1D F1="6.608811" intensity="1.714285e-02" type="0"/>
    <Peak1D F1="6.604826" intensity="1.780246e-02" type="0"/>
    <Peak1D F1="6.595528" intensity="2.053488e-02" type="0"/>
    <Peak1D F1="6.541567" intensity="6.715598e-03" type="0"/>
    <Peak1D F1="6.511383" intensity="6.739925e-03" type="0"/>
    <Peak1D F1="6.503036" intensity="6.712427e-03" type="0"/>
    <Peak1D F1="6.468403" intensity="4.740583e-03" type="0"/>
    <Peak1D F1="6.406999" intensity="6.628266e-03" type="0"/>
    <Peak1D F1="6.368004" intensity="5.179478e-03" type="0"/>
    <Peak1D F1="6.256426" intensity="5.167756e-03" type="0"/>
    <Peak1D F1="5.228965" intensity="2.869883e-02" type="0"/>
    <Peak1D F1="4.847635" intensity="9.790901e-03" type="0"/>
    <Peak1D F1="4.618351" intensity="5.922991e-03" type="0"/>
    <Peak1D F1="4.224695" intensity="4.655557e-03" type="0"/>
    <Peak1D F1="4.078457" intensity="9.884656e-02" type="0"/>
    <Peak1D F1="4.060599" intensity="2.911333e-01" type="0"/>
    <Peak1D F1="4.042731" intensity="2.978157e-01" type="0"/>
    <Peak1D F1="4.024891" intensity="1.009973e-01" type="0"/>
    <Peak1D F1="4.011045" intensity="5.167725e-03" type="0"/>
    <Peak1D F1="3.917387" intensity="7.794658e-02" type="0"/>
    <Peak1D F1="3.893259" intensity="7.963183e-03" type="0"/>
    <Peak1D F1="3.874024" intensity="8.428556e-03" type="0"/>
    <Peak1D F1="3.853841" intensity="1.179083e-02" type="0"/>
    <Peak1D F1="3.810261" intensity="2.707570e-02" type="0"/>
    <Peak1D F1="3.740176" intensity="1.500000e+01" type="0"/>
    <Peak1D F1="3.725086" intensity="5.359219e-01" type="0"/>
    <Peak1D F1="3.719901" intensity="4.952963e-01" type="0"/>
    <Peak1D F1="3.699106" intensity="9.537060e-02" type="0"/>
    <Peak1D F1="3.693413" intensity="7.123837e-02" type="0"/>
    <Peak1D F1="3.683831" intensity="5.454064e-02" type="0"/>
    <Peak1D F1="3.676101" intensity="6.017394e-02" type="0"/>
    <Peak1D F1="3.659675" intensity="3.188340e-02" type="0"/>
    <Peak1D F1="3.637965" intensity="1.739129e-02" type="0"/>
    <Peak1D F1="3.619451" intensity="1.434376e-02" type="0"/>
    <Peak1D F1="3.597130" intensity="3.113789e-02" type="0"/>
    <Peak1D F1="3.580020" intensity="1.220695e-02" type="0"/>
    <Peak1D F1="3.558120" intensity="8.300866e-02" type="0"/>
    <Peak1D F1="3.540029" intensity="1.008946e-02" type="0"/>
    <Peak1D F1="3.516071" intensity="6.189349e-03" type="0"/>
    <Peak1D F1="3.483416" intensity="5.709721e-03" type="0"/>
    <Peak1D F1="3.448099" intensity="5.485708e-03" type="0"/>
    <Peak1D F1="3.425588" intensity="4.005677e-02" type="0"/>
    <Peak1D F1="3.417648" intensity="4.118890e-02" type="0"/>
    <Peak1D F1="3.400580" intensity="1.105689e-02" type="0"/>
    <Peak1D F1="3.384284" intensity="5.829381e-03" type="0"/>
    <Peak1D F1="3.366939" intensity="6.223865e-03" type="0"/>
    <Peak1D F1="3.358315" intensity="6.590719e-03" type="0"/>
    <Peak1D F1="3.355046" intensity="1.049578e-02" type="0"/>
    <Peak1D F1="3.349046" intensity="7.622292e-03" type="0"/>
    <Peak1D F1="3.332237" intensity="5.106478e-03" type="0"/>
    <Peak1D F1="3.315333" intensity="5.314651e-03" type="0"/>
    <Peak1D F1="3.242991" intensity="4.568382e-03" type="0"/>
    <Peak1D F1="3.087001" intensity="5.539462e-03" type="0"/>
    <Peak1D F1="2.993827" intensity="5.054110e-03" type="0"/>
    <Peak1D F1="2.828593" intensity="4.540897e-03" type="0"/>
    <Peak1D F1="2.444327" intensity="5.405363e-03" type="0"/>
    <Peak1D F1="2.311059" intensity="5.947169e-03" type="0"/>
    <Peak1D F1="2.301639" intensity="9.384372e-03" type="0"/>
    <Peak1D F1="2.285148" intensity="1.678317e-01" type="0"/>
    <Peak1D F1="2.258061" intensity="2.774305e-02" type="0"/>
    <Peak1D F1="2.221508" intensity="5.558636e-03" type="0"/>
    <Peak1D F1="2.203533" intensity="6.729749e-03" type="0"/>
    <Peak1D F1="2.190958" intensity="8.319252e-03" type="0"/>
    <Peak1D F1="2.181144" intensity="7.531649e-03" type="0"/>
    <Peak1D F1="2.147675" intensity="2.124775e-02" type="0"/>
    <Peak1D F1="2.101579" intensity="9.299302e+00" type="0"/>
    <Peak1D F1="2.039311" intensity="1.354733e-02" type="0"/>
    <Peak1D F1="1.988237" intensity="4.094710e-02" type="0"/>
    <Peak1D F1="1.974988" intensity="1.334187e+00" type="0"/>
    <Peak1D F1="1.936672" intensity="2.332597e-01" type="0"/>
    <Peak1D F1="1.898100" intensity="7.581518e-03" type="0"/>
    <Peak1D F1="1.845726" intensity="8.352634e-03" type="0"/>
    <Peak1D F1="1.811679" intensity="1.264402e-02" type="0"/>
    <Peak1D F1="1.782966" intensity="3.425745e-02" type="0"/>
    <Peak1D F1="1.774479" intensity="1.708507e-02" type="0"/>
    <Peak1D F1="1.766191" intensity="1.688928e-02" type="0"/>
    <Peak1D F1="1.750840" intensity="1.004286e-02" type="0"/>
    <Peak1D F1="1.746475" intensity="9.706480e-03" type="0"/>
    <Peak1D F1="1.729268" intensity="1.044408e-02" type="0"/>
    <Peak1D F1="1.709164" intensity="1.316751e-02" type="0"/>
    <Peak1D F1="1.500690" intensity="1.375991e+00" type="0"/>
    <Peak1D F1="1.432480" intensity="9.243699e-02" type="0"/>
    <Peak1D F1="1.356324" intensity="1.136917e-01" type="0"/>
    <Peak1D F1="1.328224" intensity="4.724139e-02" type="0"/>
    <Peak1D F1="1.305451" intensity="3.228214e-02" type="0"/>
    <Peak1D F1="1.295598" intensity="3.425604e-02" type="0"/>
    <Peak1D F1="1.278476" intensity="3.654802e-02" type="0"/>
    <Peak1D F1="1.263136" intensity="6.271596e-02" type="0"/>
    <Peak1D F1="1.246638" intensity="2.123421e-01" type="0"/>
    <Peak1D F1="1.237520" intensity="8.352814e-02" type="0"/>
    <Peak1D F1="1.222843" intensity="7.744763e-02" type="0"/>
    <Peak1D F1="1.214234" intensity="9.886190e-02" type="0"/>
    <Peak1D F1="1.207033" intensity="4.322641e-01" type="0"/>
    <Peak1D F1="1.189178" intensity="8.614337e-01" type="0"/>
    <Peak1D F1="1.171337" intensity="4.193766e-01" type="0"/>
    <Peak1D F1="1.147901" intensity="2.400968e-01" type="0"/>
    <Peak1D F1="1.138223" intensity="6.068948e-02" type="0"/>
    <Peak1D F1="1.133075" intensity="5.312018e-02" type="0"/>
    <Peak1D F1="1.118211" intensity="2.532377e-01" type="0"/>
    <Peak1D F1="1.100098" intensity="3.672317e-02" type="0"/>
    <Peak1D F1="1.088625" intensity="2.573232e-02" type="0"/>
    <Peak1D F1="1.065593" intensity="2.340008e-02" type="0"/>
    <Peak1D F1="1.046415" intensity="2.300021e-02" type="0"/>
    <Peak1D F1="1.034694" intensity="2.236493e-02" type="0"/>
    <Peak1D F1="1.028248" intensity="2.193262e-02" type="0"/>
    <Peak1D F1="1.016809" intensity="1.855831e-02" type="0"/>
    <Peak1D F1="0.988965" intensity="1.659371e-02" type="0"/>
    <Peak1D F1="0.975384" intensity="1.514792e-02" type="0"/>
    <Peak1D F1="0.920502" intensity="2.151058e-02" type="0"/>
    <Peak1D F1="0.905712" intensity="1.718381e-02" type="0"/>
    <Peak1D F1="0.897041" intensity="2.278392e-02" type="0"/>
    <Peak1D F1="0.883305" intensity="2.174340e-02" type="0"/>
    <Peak1D F1="0.872699" intensity="2.011383e-02" type="0"/>
    <Peak1D F1="0.864334" intensity="2.847812e-02" type="0"/>
    <Peak1D F1="0.846209" intensity="2.596835e-02" type="0"/>
    <Peak1D F1="0.829003" intensity="5.108193e-02" type="0"/>
    <Peak1D F1="0.811914" intensity="9.887100e-02" type="0"/>
    <Peak1D F1="0.805570" intensity="5.799553e-02" type="0"/>
    <Peak1D F1="0.800892" intensity="7.211127e-02" type="0"/>
    <Peak1D F1="0.793681" intensity="5.949824e-02" type="0"/>
    <Peak1D F1="0.784324" intensity="6.647332e-02" type="0"/>
    <Peak1D F1="0.757758" intensity="3.301174e-02" type="0"/>
    <Peak1D F1="0.743614" intensity="2.008235e-02" type="0"/>
    <Peak1D F1="0.700977" intensity="9.111565e-03" type="0"/>
    <Peak1D F1="0.688092" intensity="7.670688e-03" type="0"/>
    <Peak1D F1="0.667637" intensity="8.949819e-03" type="0"/>
    <Peak1D F1="0.627223" intensity="6.016968e-03" type="0"/>
    <Peak1D F1="0.608387" intensity="5.014932e-03" type="0"/>
    <Peak1D F1="0.596536" intensity="5.364934e-03" type="0"/>
    <Peak1D F1="0.543251" intensity="4.880334e-03" type="0"/>
    <Peak1D F1="0.496815" intensity="5.817681e-03" type="0"/>
    <Peak1D F1="0.186223" intensity="4.947598e-03" type="0"/>
    <Peak1D F1="0.055654" intensity="1.329327e-02" type="0"/>
    <Peak1D F1="0.029232" intensity="5.020691e-03" type="0"/>
    <Peak1D F1="0.020669" intensity="1.146184e-02" type="0"/>
    <Peak1D F1="-0.000151" intensity="4.639986e-02" type="0"/>
    <Peak1D F1="-0.084464" intensity="4.779059e-03" type="0"/>
    <Peak1D F1="-0.916707" intensity="4.803260e-03" type="0"/>
    <Peak1D F1="-3.076338" intensity="4.959637e-03" type="0"/>
  </PeakList1D>
</PeakList>
