# Supplementary material for: Resolution of 9,10-Diketo[7]helicene and Its Use in One-Step Preparation of Helicene-Based D–A–D Push–Pull Systems
Source: J Org Chem. 2024 May 28;89(11):7495–502. doi: 10.1021/acs.joc.4c00135 (PMC11165575; doi:10.1021/acs.joc.4c00135)
Supplement: Supplementary file 2 — jo4c00135_si_002.zip [file jo4c00135_si_002.zip › Fidy/15c/1/shimvalues]

# Wed Nov 16 16:23:08 2022
#$$PROBEIDENTIFIER=Z116098_0449
#$$PROBENAME=PA BBO 400S1 BBF-H-D-05 Z SP
#$$SHIMID=292722
#
# Active Shim Gradients
#
Z           		1084            
Z2          		655             
Z3          		1854            
Z4          		-1080           
Z5          		-723            
Z6          		-1358           
Z7          		4532            
Z8          		10676           
X           		-2155           
XZ          		-1811           
XZ2         		3682            
XZ3         		1634            
XZ4         		62              
XZ5         		1894            
Y           		1070            
YZ          		1047            
YZ2         		-1386           
YZ3         		-288            
YZ4         		1402            
YZ5         		8024            
XY          		170             
XYZ         		-4759           
XYZ2        		496             
XYZ3        		554             
XYZ4        		-919            
XYZ5        		0               
(X2-Y2)     		446             
(X2-Y2)Z    		4679            
(X2-Y2)Z2   		-1317           
(X2-Y2)Z3   		-1126           
(X2-Y2)Z4   		-312            
(X2-Y2)Z5   		0               
X3          		-10467          
X3Z         		-2228           
Y3          		-971            
Y3Z         		-3391           
#
# Lock Parameter
#
FIELD		3254.763
LOCKPHASE		208.500 
LOCKPOWER		-30.000 
LOCKGAIN		130.693 
LOCKDC		-65.900 
LOCKSHIFT		7.240   
LOOPGAIN		-12.000 
LOOPTIME		0.400   
LOOPFILTER		100.000 
#
IEEE64_VERSION_CODE 1
#
# Shim currents 
#
SHIM_SETTING [1 ]  1217.96179618   
SHIM_SETTING [2 ]  -4290.44865131  
SHIM_SETTING [3 ]  -1363.27835189  
SHIM_SETTING [4 ]  12782.63167891  
SHIM_SETTING [5 ]  -6676.01355877  
SHIM_SETTING [6 ]  -4382.46550556  
SHIM_SETTING [7 ]  12662.56805323  
SHIM_SETTING [8 ]  2926.92202007   
SHIM_SETTING [9 ]  1273.06698372   
SHIM_SETTING [10]  -1296.70477002  
SHIM_SETTING [11]  0.00000000      
SHIM_SETTING [12]  2419.81600000   
SHIM_SETTING [13]  -4361.47500000  
SHIM_SETTING [14]  -3996.01700000  
SHIM_SETTING [15]  2097.32323394   
SHIM_SETTING [16]  1449.56823394   
SHIM_SETTING [17]  -6673.03300000  
SHIM_SETTING [18]  -2515.27700000  
SHIM_SETTING [19]  637.11482147    
SHIM_SETTING [20]  -4818.99717855  
SHIM_SETTING [21]  2674.25600000   
SHIM_SETTING [22]  -5020.68100000  
SHIM_SETTING [23]  5733.16300000   
SHIM_SETTING [24]  -2288.14200000  
SHIM_SETTING [25]  211.76100000    
SHIM_SETTING [26]  372.67900000    
SHIM_SETTING [27]  -6156.91500000  
SHIM_SETTING [28]  4005.07016972   
SHIM_SETTING [29]  -1233.19600000  
SHIM_SETTING [30]  -214.46000000   
SHIM_SETTING [31]  3144.54700000   
SHIM_SETTING [32]  -3139.50183029  
SHIM_SETTING [33]  -4169.86400000  
SHIM_SETTING [34]  4528.96400000   
SHIM_SETTING [35]  -2978.56900000  
SHIM_SETTING [36]  4431.15600000   
SHIM_SETTING [37]  -5999.69889267  
SHIM_SETTING [38]  10012.85110735  
SHIM_SETTING [39]  -2019.21600000  
SHIM_SETTING [40]  0.00000000      
