# Supplementary material for: Resolution of 9,10-Diketo[7]helicene and Its Use in One-Step Preparation of Helicene-Based D–A–D Push–Pull Systems
Source: J Org Chem. 2024 May 28;89(11):7495–502. doi: 10.1021/acs.joc.4c00135 (PMC11165575; doi:10.1021/acs.joc.4c00135)
Supplement: Supplementary file 2 — jo4c00135_si_002.zip [file jo4c00135_si_002.zip › Fidy/15c/13/audita.txt]

##TITLE= Audit trail, TopSpin 3.5 pl 7
##JCAMPDX= 5.01
##ORIGIN= Bruker BioSpin GmbH
##OWNER= gamos
$$ /opt/topspin3.5pl7/data/gamos/data/beranek/nmr/TB-2059-char/13/audita.txt
##AUDIT TRAIL=  $$ (NUMBER, WHEN, WHO, WHERE, PROCESS, VERSION, WHAT)
(   1,<2022-11-17 04:48:51.317 +0100>,<gamos>,<CZC5400LYD>,<go4>,<TopSpin 3.5.7>,
      <created by zg
	started at 2022-11-16 17:23:20.300 +0100,
	POWCHK enabled, PULCHK disabled,
       configuration hash MD5:
       E7 DE 2C 8B 2D 48 B2 B7 41 96 53 C1 19 F6 40 8D
       data hash MD5: 64K
       63 F7 A8 9C 27 12 43 16 DC 5F AB C2 64 3E F3 3C>)
(   2,<2022-11-17 04:48:51.348 +0100>,<gamos>,<CZC5400LYD>,<audit>,<TopSpin 3.5.7>,
      <user comment:
       ICON-NMR User ID: beranek
       data hash MD5: 64K
       63 F7 A8 9C 27 12 43 16 DC 5F AB C2 64 3E F3 3C>)
##END=

$$ hash MD5
$$ 47 9C 18 9D 1F 0A 96 6F 10 ED 2D EE 71 76 5C 98
